# Supplementary material for: Basal re-esterification finetunes mitochondrial fatty acid utilization
Source: Mol Metab. 2023 Mar 4;71:101701. doi: 10.1016/j.molmet.2023.101701 (PMC10011057; doi:10.1016/j.molmet.2023.101701)
Supplement: Multimedia component 2 [file mmc2.xlsx]

## Sheet: CAR_pmoles
Index	8	9		1	3	4	6	2	5	7
Checked	TRUE	TRUE		TRUE	TRUE	TRUE	TRUE	TRUE	TRUE	TRUE
LipidBlast_Name	Acetyl-L-carnitine	Propionylcarnitine		AcCa 14:0	AcCa 15:0	AcCa 16:0	AcCa 18:0	AcCa 14:1	AcCa 16:1	AcCa 18:1
EtherLipid													Average ( pmole normmalized to LPC)
shorthand name	CAR 2:0	CAR 3:0		CAR 14:0	CAR 15:0	CAR 16:0	CAR 18:0	CAR 14:1	CAR 16:1	CAR 18:1	SUM		CAR 2:0	CAR 3:0		CAR 14:0	CAR 15:0	CAR 16:0	CAR 18:0	CAR 14:1	CAR 16:1	CAR 18:1	SUM
Class	CAR	CAR		CAR	CAR	CAR	CAR	CAR	CAR	CAR
RT [min]	0.344	0.341		0.98	1.314	1.717	2.465	0.712	1.131	1.889
nC	2	3		14	15	16	18	14	16	18
nDB	0	0		0	0	0	0	1	1	1
Area: POS_T10_BSA_ATGLi_1.raw (F105)	117.589	367.236		0.51931	0.264416	0.526817	0.406036	0.253508	0.292848	0.499622	2.76256	BSA_ATGLi	141.944	409.713		0.479211	0.255431	0.500238	0.3927	0.238017	0.283198	0.484192	2.63299
Area: POS_T10_BSA_ATGLi_2.raw (F106)	140.101	385.222		0.523299	0.286884	0.499642	0.438019	0.257791	0.315036	0.535778	2.85645
Area: POS_T10_BSA_ATGLi_3.raw (F107)	168.141	476.682		0.395025	0.214992	0.474254	0.334044	0.202752	0.241711	0.417176	2.27995
Area: POS_T10_BSA_A_D1and2i_1.raw (F102)	129.127	375.119		0.477176	0.26283	0.577923	0.397458	0.225978	0.298817	0.496251	2.73643	BSA_A_D1and2i	109.02	297.924		0.407612	0.218214	0.596045	0.340154	0.198657	0.493528	0.432517	2.68673
Area: POS_T10_BSA_A_D1and2i_2.raw (F103)	123.372	339.958		0.384585	0.209256	0.440061	0.33384	0.18605	0.595852	0.425538	2.57518
Area: POS_T10_BSA_A_D1and2i_3.raw (F104)	74.5617	178.696		0.361074	0.182556	0.770152	0.289165	0.183943	0.585913	0.375763	2.74857
Area: POS_T10_BSA_C_1.raw (F108)	218.195	408.737		0.493032	0.264241	1.02979	0.377305	0.232053	0.427643	0.530891	3.35496	BSA_C	132.907	273.567		0.40876	0.226806	1.01946	0.330695	0.199509	0.46382	0.465611	3.11466
Area: POS_T10_BSA_C_2.raw (F109)	83.4166	182.037		0.360973	0.209697	0.705852	0.30857	0.178949	0.342395	0.451938	2.55837
Area: POS_T10_BSA_C_3.raw (F110)	97.109	229.928		0.372274	0.206479	1.32274	0.30621	0.187523	0.621421	0.414005	3.43065
Area: POS_T10_BSA_D1and2i_1.raw (F114)	161.004	410.266		0.788971	0.230911	2.29168	0.356075	0.206291	2.32273	0.448579	6.64524	BSA_D1and2i	141.21	334.173		0.752936	0.249075	2.14179	0.372275	0.19024	2.21872	0.572179	6.49721
Area: POS_T10_BSA_D1and2i_2.raw (F115)	123.979	311.29		0.348827	0.283166	1.98115	0.414436	0.165039	1.74886	0.59659	5.53807
Area: POS_T10_BSA_D1and2i_3.raw (F116)	138.646	280.963		1.12101	0.233148	2.15252	0.346314	0.19939	2.58457	0.671369	7.30832
Area: POS_T10_BSA_D1i_1.raw (F120)	149.888	359.899		1.07604	0.635352	4.03732	0.3287	0.189254	3.94708	0.946183	11.1599	BSA_D1i	171.411	376.443		1.54247	0.857122	3.35514	0.316604	0.400793	4.79906	1.35973	12.6309
Area: POS_T10_BSA_D1i_2.raw (F121)	154.551	358.532		1.59747	0.918083	3.33582	0.328381	0.427601	5.12462	2.00868	13.7407
Area: POS_T10_BSA_D1i_3.raw (F122)	209.795	410.896		1.95389	1.01793	2.69227	0.292732	0.585525	5.32548	1.12431	12.9921
Area: POS_T10_BSA_D2i_1.raw (F129)	111.952	306.977		0.628259	0.228179	0.79081	0.579966	0.21019	0.741277	0.428714	3.60739	BSA_D2i	118.987	325.986		0.498777	0.234104	0.740507	0.423309	0.206887	0.608574	0.449844	3.162
Area: POS_T10_BSA_D2i_2.raw (F130)	108.021	284.891		0.389703	0.212343	0.467922	0.305765	0.177621	0.451207	0.410249	2.41481
Area: POS_T10_BSA_D2i_3.raw (F131)	136.989	386.089		0.478371	0.261792	0.96279	0.384194	0.232849	0.633238	0.51057	3.4638
Area: POS_T10_BSA_Eto_1.raw (F135)	97.3688	358.666		0.422953	0.23143	0.341872	0.378576	0.209829	0.199949	0.45088	2.23549	BSA_Eto	105.483	378.152		0.468969	0.259737	0.444894	0.409658	0.234189	0.231446	0.526478	2.57537
Area: POS_T10_BSA_Eto_2.raw (F136)	92.6332	356.331		0.474125	0.264382	0.471105	0.403292	0.236597	0.238674	0.542739	2.63092
Area: POS_T10_BSA_Eto_3.raw (F137)	126.446	419.459		0.509828	0.2834	0.521705	0.447106	0.25614	0.255714	0.585814	2.85971
Area: POS_T10_BSA_E_D1and2_i_1.raw (F132)	143.145	546.002		0.510021	0.289887	0.48262	0.433734	0.254578	0.389998	0.538754	2.89959	BSA_E_D1and2_i	146.544	544.613		0.513631	0.290069	0.527904	0.430948	0.249559	0.336804	0.535195	2.88411
Area: POS_T10_BSA_E_D1and2_i_2.raw (F133)	163.269	594.216		0.547038	0.320242	0.590341	0.460994	0.257695	0.325751	0.573755	3.07582
Area: POS_T10_BSA_E_D1and2_i_3.raw (F134)	133.217	493.62		0.483832	0.260077	0.51075	0.398115	0.236404	0.294664	0.493077	2.67692
Area: POS_T10_BSA_Ciso_1.raw (F111)	163.241	397.146		2.61694	0.860063	3.49316	0.343295	0.481855	4.04841	0.45698	12.3007	BSA_Ciso	170.786	418.389		4.23924	0.982695	3.39	0.356469	0.530789	4.0684	0.513967	14.0816
Area: POS_T10_BSA_Ciso_2.raw (F112)	131.969	313.728		5.51186	0.930621	3.76826	0.381822	0.658106	4.34885	0.505568	16.1051
Area: POS_T10_BSA_Ciso_3.raw (F113)	217.147	544.292		4.58892	1.1574	2.90858	0.344291	0.452407	3.80795	0.579354	13.8389
Area: POS_T10_BSA_D1and2i_iso_1.raw (F117)	427.149	817.757		11.9304	3.04585	7.95827	0.370636	1.93151	9.77941	2.41571	37.4318	BSA_D1and2i_iso	357.235	677.851		10.2538	3.12562	8.48175	0.376219	1.57799	10.0258	3.06702	36.9083
Area: POS_T10_BSA_D1and2i_iso_2.raw (F118)	268.395	496.028		8.37759	2.78417	7.98831	0.359317	1.36353	10.185	1.90883	32.9667
Area: POS_T10_BSA_D1and2i_iso_3.raw (F119)	376.16	719.769		10.4536	3.54684	9.49868	0.398704	1.43893	10.1131	4.87653	40.3264
Area: POS_T10_BSA_D1i_iso_1.raw (F123)	378.821	726.166		8.73873	3.14584	7.54894	0.406937	1.41224	7.76368	1.8574	30.8738	BSA_D1i_iso	313.477	574.593		9.58104	2.99833	8.26847	0.407948	1.31809	8.50301	2.49148	33.5684
Area: POS_T10_BSA_D1i_iso_2.raw (F124)	174.235	299.947		9.84876	2.48002	8.72679	0.412253	1.17695	6.7329	1.07885	30.4565
Area: POS_T10_BSA_D1i_iso_3.raw (F125)	387.376	697.667		10.1556	3.36913	8.52968	0.404653	1.36509	11.0124	4.53819	39.3748
Area: POS_T10_BSA_D2_iso_1.raw (F126)	197.231	488.805		4.31171	1.02251	3.18527	0.315253	0.340954	3.18928	0.433489	12.7985	BSA_D2_iso	201.306	490.281		4.06314	1.13577	3.67814	0.36722	0.433655	4.01375	0.656526	14.3482
Area: POS_T10_BSA_D2_iso_2.raw (F127)	215.001	529.413		3.63608	1.06741	3.39093	0.39871	0.324197	4.10382	0.517529	13.4387
Area: POS_T10_BSA_D2_iso_3.raw (F128)	191.686	452.624		4.24165	1.31739	4.45822	0.387697	0.635814	4.74816	1.01856	16.8075
Area: POS_T10_ATGLi_1.raw (F99)	105.016	810.995		0.526563	0.300858	1.29286	1.5133	0.260122	0.284443	0.555455	4.73361	ATGLi	67.3491	517.627		0.538963	0.294918	0.896021	0.844802	0.263318	0.306654	0.555314	3.69999
Area: POS_T10_ATGLi_2.raw (F100)	41.8954	304.128		0.592016	0.311218	0.856695	0.630804	0.28884	0.325129	0.601174	3.60588
Area: POS_T10_ATGLi_3.raw (F101)	55.1356	437.759		0.498309	0.272678	0.538508	0.390297	0.240992	0.310389	0.509312	2.76048
Area: POS_T10_A_D1and2i_1.raw (F96)	114.833	376.832		0.997709	0.284125	2.71047	0.433598	0.249299	3.52112	0.548437	8.74475	A_D1and2i	113.15	376.135		0.927505	0.480488	2.92144	1.01399	0.284923	3.36334	1.12775	10.1194
Area: POS_T10_A_D1and2i_2.raw (F97)	151.677	519.649		1.03666	0.585919	3.01082	0.446532	0.336941	3.49151	2.31082	11.2192
Area: POS_T10_A_D1and2i_3.raw (F98)	72.9407	231.925		0.748143	0.57142	3.04305	2.16183	0.268528	3.07739	0.523985	10.3943
Area: POS_T10_C_1.raw (F138)	43.4502	136.488		0.450284	0.248202	1.65003	0.356529	0.206589	1.0751	0.449869	4.4366	C	48.3871	144.525		0.413007	0.231168	1.93467	0.336661	0.192751	1.01933	0.487623	4.61521
Area: POS_T10_C_2.raw (F139)	66.2669	192.066		0.411923	0.227478	1.86258	0.34628	0.193666	0.855936	0.451911	4.34977
Area: POS_T10_C_3.raw (F140)	35.4443	105.02		0.376813	0.217824	2.29142	0.307172	0.177998	1.12696	0.561089	5.05927
Area: POS_T10_D1and2i_1.raw (F144)	78.114	250.788		1.98348	0.727357	3.1733	0.341561	0.649524	5.3054	2.91567	15.0963	D1and2i	101.272	316.389		2.43336	0.881756	4.19793	0.328122	0.720088	6.56403	2.79013	17.9154
Area: POS_T10_D1and2i_2.raw (F145)	88.2362	267.766		2.02159	0.98413	4.9489	0.329819	0.716924	6.48867	2.82295	18.313
Area: POS_T10_D1and2i_3.raw (F146)	137.467	430.613		3.29499	0.93378	4.4716	0.312987	0.793815	7.89802	2.63177	20.337
Area: POS_T10_D1i_1.raw (F150)	89.8513	306.667		0.602529	0.456367	3.23992	0.339489	0.396128	2.94613	1.65775	9.6383	D1i	163.788	145.997		0.529851	0.313647	2.48697	0.346161	0.295759	2.33191	0.931654	7.23595
Area: POS_T10_D1i_2.raw (F151)	251.206	88.1954		0.460776	0.241839	2.14412	0.353909	0.287009	1.9105	0.673257	6.07141
Area: POS_T10_D1i_3.raw (F152)	150.306	43.1295		0.526247	0.242735	2.07688	0.345084	0.204139	2.1391	0.46396	5.99815
Area: POS_T10_D2i_1.raw (F159)	101.313	297.416		0.456968	0.248022	1.21663	0.350763	0.216067	0.88098	0.476686	3.84611	D2i	85.9839	262.525		0.46569	0.250802	1.44697	0.360572	0.212375	0.859328	0.494278	4.09001
Area: POS_T10_D2i_2.raw (F160)	93.6028	284.861		0.490044	0.257738	1.35245	0.380225	0.222928	0.931887	0.544403	4.17968
Area: POS_T10_D2i_3.raw (F161)	63.0365	205.297		0.450057	0.246645	1.77182	0.350729	0.19813	0.765117	0.461743	4.24424
Area: POS_T10_Eto_1.raw (F165)	39.982	145.417		0.536792	0.282595	0.384399	0.439095	0.267442	0.293218	0.58148	2.78502	Eto	70.3982	272.798		0.530595	0.287569	0.482533	0.441044	0.259075	0.274542	0.568188	2.84355
Area: POS_T10_Eto_2.raw (F166)	86.1244	326.957		0.551581	0.294059	0.507545	0.459286	0.264367	0.275236	0.573935	2.92601
Area: POS_T10_Eto_3.raw (F167)	85.0883	346.021		0.503412	0.286054	0.555655	0.42475	0.245416	0.255172	0.54915	2.81961
Area: POS_T10_E_D1and2_i_1.raw (F162)	108.003	403.2		0.508167	0.319303	0.464	0.418225	0.248871	0.534511	0.564318	3.05739	E_D1and2_i	92.268	341.655		0.938818	0.308913	0.649071	0.433691	0.265087	0.680326	0.561329	3.83723
Area: POS_T10_E_D1and2_i_2.raw (F163)	84.0154	316.731		1.47294	0.318017	0.639223	0.472778	0.290325	0.887578	0.568378	4.64924
Area: POS_T10_E_D1and2_i_3.raw (F164)	84.7854	305.035		0.83535	0.28942	0.843989	0.410071	0.256063	0.618889	0.551292	3.80507
Area: POS_T10_Ciso_1.raw (F141)	79.5189	275.323		9.68316	1.40516	5.96781	0.430384	0.853709	3.17575	0.609488	22.1255	Ciso	78.9524	267.072		8.94574	1.54134	4.14468	0.396921	0.921539	3.59079	0.606865	20.1479
Area: POS_T10_Ciso_2.raw (F142)	90.6005	292.7		8.90115	1.66179	3.15981	0.370568	1.04997	3.08974	0.60793	18.841
Area: POS_T10_Ciso_3.raw (F143)	66.7377	233.194		8.25291	1.55707	3.30643	0.389811	0.86094	4.50688	0.603177	19.4772
Area: POS_T10_D1and2i_iso_1.raw (F147)	148.699	380.78		23.5149	6.56441	7.65274	0.367283	4.26771	25.2382	5.56382	73.1691	D1and2i_iso	143.07	360.302		20.5437	6.221	7.47465	0.41053	4.52786	24.8315	8.21925	72.2285
Area: POS_T10_D1and2i_iso_2.raw (F148)	94.8129	239.624		18.1608	5.27266	7.25392	0.412307	4.69758	23.7093	9.013	68.5196
Area: POS_T10_D1and2i_iso_3.raw (F149)	185.699	460.503		19.9554	6.82593	7.51728	0.452001	4.61829	25.5471	10.0809	74.9969
Area: POS_T10_D1i_iso_1.raw (F153)	151.027	416.288		22.5399	5.4378	7.8801	0.395794	4.44923	19.5661	2.56094	62.8298	D1i_iso	159.833	425.498		26.1484	5.86934	7.79981	0.412983	4.73452	21.5836	5.47454	72.0232
Area: POS_T10_D1i_iso_2.raw (F154)	241.023	608.951		28.0895	6.51625	7.8512	0.428776	5.3098	22.828	5.65859	76.6821
Area: POS_T10_D1i_iso_3.raw (F155)	87.4492	251.255		27.8159	5.65396	7.66813	0.414379	4.44452	22.3568	8.2041	76.5578
Area: POS_T10_D2_iso_1.raw (F156)	80.2752	253.404		7.39168	1.80877	4.3584	0.407145	0.943387	5.05288	0.521583	20.4839	D2_iso	84.675	295.337		7.68271	2.0392	5.66144	0.40159	0.813472	5.09355	0.920598	22.6126
Area: POS_T10_D2_iso_2.raw (F157)	92.9065	355.699		7.53551	2.44936	6.56186	0.40686	0.784916	5.6732	1.35115	24.7629
Area: POS_T10_D2_iso_3.raw (F158)	80.8433	276.907		8.12094	1.85945	6.06406	0.390765	0.712114	4.55458	0.889059	22.591

## Sheet: DAG_pmoles
Index	10	11	12
Checked	TRUE	TRUE	TRUE
LipidBlast_Name	DG 16:0_16:1	DG 16:1_16:1	DG 16:1_18:1
EtherLipid
shorthand name	DG 32:1	DG 32:2	DG 34:2	SUM			DG 32:1	DG 32:2	DG 34:2	SUM
Class	DG	DG	DG
RT [min]	7.41	6.634	7.41
nC	32	32	34
nDB	1	2	2
Area: POS_T10_BSA_ATGLi_1.raw (F105)	4.69623	7.928	4.56522	17.1895		BSA_ATGLi	4.15232	7.16798	8.26489	19.5852
Area: POS_T10_BSA_ATGLi_2.raw (F106)	2.80454	4.45282	7.89113	15.1485
Area: POS_T10_BSA_ATGLi_3.raw (F107)	4.95618	9.12313	12.3383	26.4176
Area: POS_T10_BSA_A_D1and2i_1.raw (F102)	7.33884	26.0739	19.756	53.1688		BSA_A_D1and2i	9.35825	28.181	24.4254	61.9647
Area: POS_T10_BSA_A_D1and2i_2.raw (F103)	10.2892	19.9588	24.9992	55.2472
Area: POS_T10_BSA_A_D1and2i_3.raw (F104)	10.4467	38.5103	28.5211	77.4781
Area: POS_T10_BSA_C_1.raw (F108)	7.56611	40.586	17.8186	65.9707		BSA_C	7.39545	37.3879	15.1895	59.9728
Area: POS_T10_BSA_C_2.raw (F109)	6.9107	36.4208	12.6778	56.0093
Area: POS_T10_BSA_C_3.raw (F110)	7.70956	35.157	15.072	57.9386
Area: POS_T10_BSA_D1and2i_1.raw (F114)	21.9097	65.6401	42.7169	130.267		BSA_D1and2i	20.5656	68.1054	41.5505	130.222
Area: POS_T10_BSA_D1and2i_2.raw (F115)	17.1362	79.7321	41.7404	138.609
Area: POS_T10_BSA_D1and2i_3.raw (F116)	22.6509	58.9441	40.1942	121.789
Area: POS_T10_BSA_D1i_1.raw (F120)	22.2296	44.9518	28.4768	95.6582		BSA_D1i	21.6287	42.5438	26.7739	90.9464
Area: POS_T10_BSA_D1i_2.raw (F121)	19.0015	37.4878	23.9933	80.4826
Area: POS_T10_BSA_D1i_3.raw (F122)	23.6549	45.1919	27.8516	96.6984
Area: POS_T10_BSA_D2i_1.raw (F129)	10.8913	16.4852	16.4169	43.7934		BSA_D2i	9.52315	32.6693	12.235	54.4274
Area: POS_T10_BSA_D2i_2.raw (F130)	10.9445	43.8896	11.961	66.795
Area: POS_T10_BSA_D2i_3.raw (F131)	6.7337	37.6331	8.32709	52.6939
Area: POS_T10_BSA_Eto_1.raw (F135)	12.7113	20.4025	19.8782	52.9921		BSA_Eto	11.9175	32.5401	21.0383	65.4959
Area: POS_T10_BSA_Eto_2.raw (F136)	12.6401	46.693	22.3333	81.6664
Area: POS_T10_BSA_Eto_3.raw (F137)	10.4011	30.5248	20.9034	61.8293
Area: POS_T10_BSA_E_D1and2_i_1.raw (F132)	15.1679	70.0207	33.494	118.683		BSA_E_D1and2_i	14.1262	58.2663	32.8901	105.283
Area: POS_T10_BSA_E_D1and2_i_2.raw (F133)	12.9161	49.1176	28.8843	90.918
Area: POS_T10_BSA_E_D1and2_i_3.raw (F134)	14.2945	55.6607	36.2921	106.247
Area: POS_T10_BSA_Ciso_1.raw (F111)	6.52213	25.8254	5.16525	37.5128		BSA_Ciso	6.85269	26.258	6.22284	39.3335
Area: POS_T10_BSA_Ciso_2.raw (F112)	6.03639	26.0571	5.62652	37.72
Area: POS_T10_BSA_Ciso_3.raw (F113)	7.99957	26.8914	7.87676	42.7677
Area: POS_T10_BSA_D1and2i_iso_1.raw (F117)	16.3501	20.6321	16.9272	53.9094		BSA_D1and2i_iso	15.9754	25.9905	16.6611	58.6269
Area: POS_T10_BSA_D1and2i_iso_2.raw (F118)	14.2151	24.7512	14.5749	53.5412
Area: POS_T10_BSA_D1and2i_iso_3.raw (F119)	17.3609	32.5881	18.4812	68.4302
Area: POS_T10_BSA_D1i_iso_1.raw (F123)	14.1487	37.5008	12.7352	64.3847		BSA_D1i_iso	15.8296	37.2324	13.1952	66.2572
Area: POS_T10_BSA_D1i_iso_2.raw (F124)	19.7207	42.635	14.1822	76.5379
Area: POS_T10_BSA_D1i_iso_3.raw (F125)	13.6194	31.5613	12.6681	57.8488
Area: POS_T10_BSA_D2_iso_1.raw (F126)	5.03493	38.1051	9.52936	52.6694		BSA_D2_iso	5.86164	24.5174	7.28587	37.6649
Area: POS_T10_BSA_D2_iso_2.raw (F127)	5.5364	8.4825	6.7354	20.7543
Area: POS_T10_BSA_D2_iso_3.raw (F128)	7.0136	26.9645	5.59285	39.571
Area: POS_T10_ATGLi_1.raw (F99)	7.26671	8.91258	13.637	29.8163		ATGLi	7.94489	25.7472	12.6991	46.3912
Area: POS_T10_ATGLi_2.raw (F100)	8.39685	33.1021	12.1046	53.6035
Area: POS_T10_ATGLi_3.raw (F101)	8.17113	35.2271	12.3557	55.7539
Area: POS_T10_A_D1and2i_1.raw (F96)	34.1145	89.0846	60.358	183.557		A_D1and2i	24.6549	102.121	57.6992	184.475
Area: POS_T10_A_D1and2i_2.raw (F97)	19.3116	104.586	57.7797	181.678
Area: POS_T10_A_D1and2i_3.raw (F98)	20.5385	112.693	54.9599	188.191
Area: POS_T10_C_1.raw (F138)	30.2698	52.6268	46.5571	129.454		C	28.4999	50.9265	44.6957	124.122
Area: POS_T10_C_2.raw (F139)	27.4229	46.8129	41.9983	116.234
Area: POS_T10_C_3.raw (F140)	27.8068	53.3399	45.5317	126.678
Area: POS_T10_D1and2i_1.raw (F144)	70.9907	230.713	138.592	440.296		D1and2i	72.2035	210.542	133.688	416.434
Area: POS_T10_D1and2i_2.raw (F145)	63.9196	188.503	123.922	376.345
Area: POS_T10_D1and2i_3.raw (F146)	81.7001	212.41	138.55	432.66
Area: POS_T10_D1i_1.raw (F150)	55.6238	129.324	92.7188	277.667		D1i	56.6125	141.144	86.4528	284.209
Area: POS_T10_D1i_2.raw (F151)	53.0744	148.595	80.5947	282.264
Area: POS_T10_D1i_3.raw (F152)	61.1394	145.514	86.0448	292.698
Area: POS_T10_D2i_1.raw (F159)	22.699	47.4844	34.8724	105.056		D2i	21.9545	50.5464	33.1519	105.653
Area: POS_T10_D2i_2.raw (F160)	19.8967	46.2037	33.564	99.6645
Area: POS_T10_D2i_3.raw (F161)	23.2679	57.9511	31.0192	112.238
Area: POS_T10_Eto_1.raw (F165)	21.6863	67.8901	34.6776	124.254		Eto	23.4933	64.6929	34.2528	122.439
Area: POS_T10_Eto_2.raw (F166)	28.7136	69.471	28.72	126.905
Area: POS_T10_Eto_3.raw (F167)	20.08	56.7176	39.3609	116.158
Area: POS_T10_E_D1and2_i_1.raw (F162)	47.3907	172.275	95.4064	315.073		E_D1and2_i	45.0939	177.045	86.4982	308.637
Area: POS_T10_E_D1and2_i_2.raw (F163)	47.5272	173.543	75.5571	296.628
Area: POS_T10_E_D1and2_i_3.raw (F164)	40.364	185.317	88.531	314.212
Area: POS_T10_Ciso_1.raw (F141)	9.62872	13.193	13.0148	35.8365		Ciso	10.3592	26.6481	9.91817	46.9255
Area: POS_T10_Ciso_2.raw (F142)	10.352	29.9358	7.06828	47.356
Area: POS_T10_Ciso_3.raw (F143)	11.0969	36.8157	9.67144	57.584
Area: POS_T10_D1and2i_iso_1.raw (F147)	29.3946	162.24	52.1543	243.789		D1and2i_iso	28.8997	153.826	54.4352	237.161
Area: POS_T10_D1and2i_iso_2.raw (F148)	29.0501	150.592	51.7715	231.414
Area: POS_T10_D1and2i_iso_3.raw (F149)	28.2543	148.647	59.3799	236.281
Area: POS_T10_D1i_iso_1.raw (F153)	36.731	141.232	61.7019	239.665		D1i_iso	32.3227	135.221	55.8498	223.394
Area: POS_T10_D1i_iso_2.raw (F154)	32.0626	132.106	56.8628	221.032
Area: POS_T10_D1i_iso_3.raw (F155)	28.1745	132.325	48.9846	209.484
Area: POS_T10_D2_iso_1.raw (F156)	7.17379	30.6037	7.62519	45.4027		D2_iso	10.2472	34.1571	8.88127	53.2856
Area: POS_T10_D2_iso_2.raw (F157)	10.3504	35.877	9.78812	56.0156
Area: POS_T10_D2_iso_3.raw (F158)	13.2173	35.9906	9.23051	58.4384

## Sheet: TAG_normalized_pmoles
Index	394	395	396	397	398	399	400	401	402	403	404	405	406	408	409	410	411	412	413	414	416	417	418	419	420	421	423	424	425	426	427	428	430	431	432	433	434	435	436	437	438	439	441	442	443	444	445	447	448
Checked	TRUE	TRUE	TRUE	TRUE	TRUE	TRUE	TRUE	TRUE	TRUE	TRUE	TRUE	TRUE	TRUE	TRUE	TRUE	TRUE	TRUE	TRUE	TRUE	TRUE	TRUE	TRUE	TRUE	TRUE	TRUE	TRUE	TRUE	TRUE	TRUE	TRUE	TRUE	TRUE	TRUE	TRUE	TRUE	TRUE	TRUE	TRUE	TRUE	TRUE	TRUE	TRUE	TRUE	TRUE	TRUE	TRUE	TRUE	TRUE	TRUE
LipidBlast_Name	TG 8:0_16:1_16:1	TG 8:0_16:1_16:1	TG 10:0_15:0_16:0	TG 10:0_15:0_16:1	TG 12:0_14:0_16:0	TG 10:0_16:1_16:1	TG 14:0_14:0_15:0	TG 14:0_14:1_15:0	TG 43:2	TG 13:0_14:1_16:1	TG 14:0_14:0_16:0	TG 14:0_14:1_16:0	TG 44:2	TG 14:0_14:1_16:1	TG 14:1_14:1_16:1	TG 14:0_15:0_16:0	TG 14:0_15:0_16:0	TG 14:0_15:0_16:1	TG 14:0_15:0_16:1	TG 14:1_15:0_16:1	TG 14:1_15:0_16:1	TG 14:1_15:0_16:1	TG 14:1_15:1_16:1	TG 14:0_16:0_16:0	TG 46:0	TG 14:0_16:0_16:1	TG 46:1	TG 46:1	TG 14:0_16:1_16:1	TG 15:0_15:1_16:1	TG 14:1_16:0_16:1	TG 14:1_16:1_16:1	TG 15:0_16:0_16:0	TG 15:0_16:0_16:0	TG 15:0_16:0_16:1	TG 15:0_16:0_16:1	TG 15:0_16:0_16:1	TG 15:0_16:1_16:1	TG 15:0_16:1_16:1	TG 15:0_16:1_16:1	TG 15:1_16:0_16:1	TG 15:1_16:1_16:1	TG 15:0_16:1_16:2	TG 15:1_16:1_16:2	TG 15:0_16:0_17:0	TG 16:0_16:0_16:0	TG 16:0_16:0_16:1	TG 15:0_16:1_17:0	TG 16:0_16:1_16:1
EtherLipid
shorthand name	TAG 32.3333333333333:2	TAG 40:2	TAG 41:0	TAG 41:1	TAG 42:0	TAG 42:2	TAG 43:0	TAG 43:1	TAG 43:2	TAG 43:2	TAG 44:0	TAG 44:1	TAG 44:2	TAG 44:2	TAG 44:3	TAG 45:0	TAG 45:0	TAG 45:1	TAG 45:1	TAG 45:2	TAG 45:2	TAG 45:2	TAG 45:3	TAG 46:0	TAG 46:0	TAG 46:1	TAG 46:1	TAG 46:1	TAG 46:2	TAG 46:2	TAG 46:2	TAG 46:3	TAG 47:0	TAG 47:0	TAG 47:1	TAG 47:1	TAG 47:1	TAG 47:2	TAG 47:2	TAG 47:2	TAG 47:2	TAG 47:3	TAG 47:3	TAG 47:4	TAG 48:0	TAG 48:0	TAG 48:1	TAG 48:1	TAG 48:2
Class	TAG	TAG	TAG	TAG	TAG	TAG	TAG	TAG	TAG	TAG	TAG	TAG	TAG	TAG	TAG	TAG	TAG	TAG	TAG	TAG	TAG	TAG	TAG	TAG	TAG	TAG	TAG	TAG	TAG	TAG	TAG	TAG	TAG	TAG	TAG	TAG	TAG	TAG	TAG	TAG	TAG	TAG	TAG	TAG	TAG	TAG	TAG	TAG	TAG
RT [min]	8.882	8.943	10.369	9.792	10.629	9.487	10.88	10.347	9.783	9.673	11.127	10.608	10.065	9.953	9.513	11.359	11.263	10.859	10.759	10.34	10.227	10.525	9.786	11.582	11.486	11.103	11.007	10.883	10.594	10.491	10.593	10.059	11.711	11.781	11.33	11.238	11.33	10.837	10.739	10.838	10.998	10.318	10.636	9.939	11.865	11.891	11.553	11.463	11.077
nC	32.3333	40	41	41	42	42	43	43	43	43	44	44	44	44	44	45	45	45	45	45	45	45	45	46	46	46	46	46	46	46	46	46	47	47	47	47	47	47	47	47	47	47	47	47	48	48	48	48	48
nDB	2	2	0	1	0	2	0	1	2	2	0	1	2	2	3	0	0	1	1	2	2	2	3	0	0	1	1	1	2	2	2	3	0	0	1	1	1	2	2	2	2	3	3	4	0	0	1	1	2
Area: POS_T10_BSA_ATGLi_1.raw (F105)	0.619101	2.27863	0.217734	1.11534	0.786969	1.75028	0.693616	3.93652	1.98904	0.108367	1.78313	19.6021	15.008	0.0891885	3.01481	1.37599	0.889522	28.1172	1.87001	20.8882	0.627435	0.152991	2.9225	2.00984	1.29051	92.6855	2.88618	0.095224	119.671	0.737644	0.355476	35.0953	3.57249	0.801984	110.89	12.5549	0.154122	140.404	5.36872	0.406908	0.582435	29.944	0.215416	0.268587	4.67183	3.68843	230.966	14.6629	371.758
Area: POS_T10_BSA_ATGLi_2.raw (F106)	0.684935	1.59427	0.210879	1.14625	0.903872	1.76213	0.781837	4.02901	2.06967	0.10217	1.61901	19.5077	14.7755	0.128774	1.79849	1.34836	1.2789	33.6855	2.08687	19.8573	0.648851	0.424248	3.02171	1.35156	1.25533	83.9884	3.44367	0.174429	116.235	0.332844	0.365823	35.1491	3.62047	0.664393	106.348	13.7406	0.210569	143.61	5.11979	0.195192	0.815842	28.979	0.248094	0.279581	3.42462	3.32291	199.767	14.7046	368.088
Area: POS_T10_BSA_ATGLi_3.raw (F107)	1.04473	2.62897	0.312477	1.61757	0.904029	2.62164	0.890398	5.83816	2.8314	0.163519	1.58247	28.3532	22.3157	0.150302	4.31211	0.944453	1.31164	43.692	3.07913	29.4584	0.969579	0.21776	4.3547	0.93494	1.64082	130.926	4.71684	0.194469	168.168	1.15327	0.592083	53.5868	4.18428	0.538489	125.66	18.6712	0.198875	214.953	7.93059	0.662513	1.07365	41.5331	0.407508	0.483317	3.69274	3.50132	227.143	16.9758	552.432
Area: POS_T10_BSA_A_D1and2i_1.raw (F102)	0.826816	1.27358	0.381135	1.37097	1.11717	1.9156	0.779537	6.00815	2.34826	0.14029	2.22981	26.9997	17.373	0.129561	3.35785	1.18864	1.55515	40.6656	2.33752	28.5782	0.793054	0.17083	3.48658	1.36535	1.57532	128.088	3.29301	0.100379	156.468	0.956562	0.469125	41.0447	4.32389	0.816386	142.467	12.481	0.112968	200.476	6.7824	0.486324	1.12989	38.8287	0.352941	0.347686	3.4545	3.42926	240.809	18.7292	477.988
Area: POS_T10_BSA_A_D1and2i_2.raw (F103)	0.881535	2.41128	0.342882	1.59557	0.964395	2.15719	0.735735	5.63584	2.7132	0.183305	1.49725	28.6806	19.0873	0.160949	3.86377	0.910105	1.54317	37.4428	2.98627	28.8894	1.02444	0.242848	4.17261	1.02913	1.65395	99.4704	5.25635	0.182411	168.414	1.22018	0.436672	45.4118	3.98549	0.601382	132.808	16.9752	0.131746	174.175	7.93149	0.574601	1.0931	40.3938	0.400553	0.671828	3.49247	3.33455	266.465	17.2719	424.66
Area: POS_T10_BSA_A_D1and2i_3.raw (F104)	1.28068	5.01799	0.390094	2.32972	1.14709	3.20918	0.750385	8.14168	4.02232	0.251328	1.64975	39.4055	29.4935	0.252694	5.92345	0.91996	1.70782	58.975	4.41028	42.5072	1.52422	0.548949	6.27428	1.6536	2.02163	166.393	6.23176	0.185717	238.452	1.59271	0.689609	70.8595	4.52441	0.839039	171.147	23.8947	0.243152	293.301	10.4584	1.02726	1.15744	60.9162	0.339336	0.606107	3.7477	3.78624	305.612	22.577	684.298
Area: POS_T10_BSA_C_1.raw (F108)	0.584786	2.22085	0.289816	1.23589	0.927068	1.5601	0.822833	3.96669	2.13433	0.113128	1.77149	21.7384	14.7603	0.0963883	2.79334	1.38902	1.19409	33.2076	1.99058	19.7551	0.658725	0.242929	3.08744	2.11211	1.55081	81.0826	4.01835	0.110568	122.35	0.774033	0.402438	34.1142	3.97017	1.07361	108.282	13.7206	0.139786	151.311	5.33975	0.465639	0.804022	26.1411	0.243963	0.31058	4.18575	4.05685	206.186	17.2924	349.535
Area: POS_T10_BSA_C_2.raw (F109)	0.765623	2.84914	0.383569	1.65356	0.86086	2.28723	0.857363	5.80836	2.73733	0.191829	1.74171	24.7209	19.1504	0.134192	3.64545	0.988576	1.3476	41.8622	3.72285	29.0197	0.854465	0.254408	3.93847	0.792619	1.51486	117.468	6.29846	0.203864	147.064	0.895258	0.539326	42.9519	4.00847	0.394091	131.463	17.0843	0.23713	176.902	8.81233	0.494722	1.21749	39.5115	0.29306	0.460539	3.56149	3.38476	206.81	20.9005	466.629
Area: POS_T10_BSA_C_3.raw (F110)	1.78416	5.23676	0.569258	3.29577	1.41893	5.34232	1.03484	10.5909	5.93132	0.36587	2.62449	49.7364	42.1405	0.321379	8.74799	1.42227	2.12748	72.1687	6.55847	53.5944	2.00659	0.215656	8.25416	2.22004	2.4649	200.601	10.1067	0.406427	321.214	3.23712	1.10636	94.9888	5.07585	0.89343	185.212	30.3787	0.182455	310.877	12.2366	0.928741	1.92663	71.1185	0.604003	0.93708	4.26264	4.26264	350.552	26.8045	895.656
Area: POS_T10_BSA_D1and2i_1.raw (F114)	0.565839	2.68149	0.307435	1.22084	0.969314	1.85977	0.781822	4.74673	2.36718	0.124316	1.64026	25.9598	17.4816	0.135845	3.36496	1.24801	1.42498	38.8947	2.83346	23.0333	0.853171	0.21214	3.21043	1.33695	1.41787	100.969	5.09309	0.09172	144.771	1.25043	0.521043	40.1387	4.05138	0.624034	123.289	17.0142	0.164635	168.503	6.03791	0.573722	1.22134	33.171	0.37498	0.350796	3.44082	3.24587	204.426	17.7209	429.301
Area: POS_T10_BSA_D1and2i_2.raw (F115)	0.94573	2.4463	0.332548	1.66429	0.999447	2.50263	0.718796	5.76765	2.93783	0.136486	1.60699	27.339	20.3775	0.16131	3.85237	0.847025	1.42375	47.1278	2.86598	27.3853	0.893508	0.268649	3.96338	0.725438	2.29194	123.339	4.57396	0.207164	158.191	1.09405	0.511878	43.6462	3.69387	0.445424	120.198	17.4354	0.0660067	221.233	8.26644	1.68077	1.05696	36.4735	0.394272	0.410909	3.27077	3.09662	192.307	16.5315	470.861
Area: POS_T10_BSA_D1and2i_3.raw (F116)	1.59196	6.25824	0.572607	3.08211	1.4853	4.39154	0.906581	9.26753	4.94546	0.248878	1.75544	41.2637	33.0276	0.260855	7.21872	0.9472	1.82078	63.2136	5.77712	45.8755	1.66233	0.451341	6.91353	1.66505	1.95202	154.377	7.8323	0.2311	253.195	1.55627	0.753822	76.6467	3.79442	0.579388	160.369	21.5562	0.193344	330.87	12.8299	1.06385	1.5859	62.3468	0.527051	0.805781	3.74017	3.56472	268.415	16.327	716.871
Area: POS_T10_BSA_D1i_1.raw (F120)	0.578924	1.54171	0.290477	1.30999	0.899806	1.77303	0.681376	5.01216	2.37727	0.111826	1.18422	23.946	14.4304	0.0916592	2.97653	0.858929	1.27623	35.2309	2.70445	24.0824	0.748374	0.18317	3.09564	1.0599	1.44466	95.8093	5.7957	0.174613	136.768	0.825302	0.402039	32.4065	3.52359	0.46632	118.858	15.1216	0.154691	165.594	5.80404	0.528545	0.868587	31.2194	0.368935	0.447031	3.1184	2.9565	211.545	16.4304	385.59
Area: POS_T10_BSA_D1i_2.raw (F121)	0.596483	1.07996	0.274018	1.50654	0.951588	1.8926	0.845434	4.70936	2.48641	0.142074	1.75102	24.8812	17.1588	0.100973	2.98631	1.08471	1.38935	41.6835	2.8144	22.9337	0.843192	0.193607	3.41107	1.01061	1.53252	112.971	4.87101	0.272185	146.549	0.933281	0.399612	36.6214	3.90233	0.506451	124.182	18.3989	0.148256	172.313	5.17978	0.523257	1.02973	32.3115	0.381817	0.28401	3.3421	3.16145	211.544	18.5364	436.109
Area: POS_T10_BSA_D1i_3.raw (F122)	0.785378	1.84993	0.325044	1.50564	0.738656	1.91289	0.523783	4.75696	2.42427	0.138834	1.53937	22.4851	16.6108	0.0887176	3.23101	0.698744	1.23918	34.6313	2.59462	23.4797	0.865815	0.293596	3.46681	0.907234	1.25167	116.644	5.08227	0.1593	139.01	1.42329	0.473685	35.7015	3.2322	0.383205	105.714	16.4643	0.173438	176.924	7.23914	0.615928	0.914042	32.5624	0.391162	0.285795	2.81953	2.877	195.305	17.4113	445.874
Area: POS_T10_BSA_D2i_1.raw (F129)	0.802889	3.09259	0.337315	1.94731	0.919143	2.56172	0.742849	5.75993	3.24434	0.165477	1.42201	26.5073	22.9805	0.156349	4.47473	0.961769	1.53865	45.081	3.37309	28.783	1.09457	0.272564	4.88965	0.756121	1.50563	109.604	6.25226	0.244051	161.909	1.67509	0.49464	53.8753	3.84984	0.50318	149.959	18.5694	0.196637	216.758	7.84196	1.7261	1.21569	42.6961	0.286172	0.452938	3.39632	3.19958	189.035	20.0207	515.51
Area: POS_T10_BSA_D2i_2.raw (F130)	0.595417	1.39867	0.361453	1.43935	1.04971	1.70117	0.754715	5.68113	2.59277	0.151364	1.70215	27.0031	16.9663	0.11602	3.17923	0.970592	1.48586	37.901	2.85087	26.4238	0.861265	0.227142	3.56134	1.2124	1.56246	108.121	5.40158	0.210966	153.009	1.3733	0.554557	38.198	4.10338	0.58523	143.258	17.2665	0.163784	170.394	6.12764	1.44358	1.15319	36.9804	0.385833	0.355865	3.4001	3.23213	244.769	18.0976	431.677
Area: POS_T10_BSA_D2i_3.raw (F131)	1.02565	5.20166	0.513236	2.94037	0.995645	3.51887	0.764311	9.33212	5.11398	0.276826	1.55401	46.6554	32.6474	0.219259	6.7222	1.01927	2.1338	60.1282	4.74967	45.7434	1.5381	0.305599	7.46888	1.12036	1.865	146.281	8.82204	0.316359	280.916	1.71753	0.639542	73.7106	4.65203	0.502802	179.378	24.9398	0.199186	294.161	9.96176	0.947099	1.74924	65.4058	0.408592	0.664253	3.425	3.34896	241.855	18.5987	694.736
Area: POS_T10_BSA_Eto_1.raw (F135)	0.432093	1.12766	0.260717	1.07388	0.706618	1.56569	0.595062	3.59022	1.77108	0.0920451	1.62805	18.6346	13.1606	0.0919235	2.50458	1.22824	1.03426	27.3019	2.29411	18.5528	0.642768	0.185939	2.73251	1.49889	1.05111	95.2937	3.34038	0.112119	106.168	0.72745	0.324804	30.8786	3.50319	0.603623	91.9959	11.7608	0.18142	136.091	5.55789	1.07316	0.616427	25.8247	0.335006	0.266776	3.14248	3.07104	186.192	11.5974	374.759
Area: POS_T10_BSA_Eto_2.raw (F136)	0.605428	1.96754	0.301835	1.25371	1.06166	1.79123	0.795671	4.03419	2.24886	0.0982812	2.93503	21.695	15.4487	0.0961385	2.99917	1.52519	1.22566	31.8535	2.43711	20.7288	0.648313	0.373693	3.20705	1.59274	1.51231	111.589	4.26428	0.145625	127.176	0.817145	0.336791	36.7836	4.53164	0.958658	129.244	13.5561	0.212026	155.31	6.64563	0.520078	0.752195	29.1698	0.333869	0.3265	2.84971	3.62808	213.416	13.5683	399.876
Area: POS_T10_BSA_Eto_3.raw (F137)	0.494777	1.35123	0.200521	1.06066	0.633738	1.63471	0.646185	3.5805	1.80719	0.130207	1.64314	16.8733	14.5751	0.0967315	2.6281	1.07826	0.97388	29.0778	2.22584	18.8875	0.660481	0.158207	2.8259	1.27682	1.14437	93.0062	3.46451	0.164498	103.834	0.823985	0.281782	34.4027	3.25922	0.542352	102.37	11.613	0.159066	140.4	5.46767	0.491483	0.695028	28.7584	0.245822	0.292861	3.00383	2.90685	188.081	10.7688	363.202
Area: POS_T10_BSA_E_D1and2_i_1.raw (F132)	0.433924	1.24103	0.203271	0.801474	0.653548	1.11168	0.717963	2.87333	1.49622	0.0623202	2.12017	14.4897	10.0761	0.0807544	2.024	1.46036	0.785763	24.4179	1.46534	14.3242	0.51924	0.119024	2.22237	2.23222	0.956728	78.0204	2.05514	0.0653294	87.5104	0.767131	0.304933	24.2091	2.60432	0.868922	79.6943	7.19587	0.0857412	98.5381	3.50924	0.353163	0.53304	20.649	0.116904	0.29697	3.37811	3.29613	172.049	7.6335	272.941
Area: POS_T10_BSA_E_D1and2_i_2.raw (F133)	0.484103	1.35231	0.252357	0.922964	0.709399	1.25091	0.724447	2.88881	1.48646	0.0995367	2.00938	15.2327	11.0589	0.0983536	2.05203	1.32625	0.838196	25.5436	1.72168	14.4634	0.489467	0.108933	2.38862	1.80343	1.00476	80.7138	3.07012	0.105262	90.6304	0.839196	0.244191	26.2182	2.81688	0.69356	90.7046	8.26073	0.182861	111.392	3.76471	0.299482	0.492988	20.8775	0.230734	0.209267	3.28735	3.22143	182.778	11.3891	301.801
Area: POS_T10_BSA_E_D1and2_i_3.raw (F134)	0.668901	1.85023	0.286118	1.22026	0.903099	1.54206	0.716567	3.97427	2.03394	0.0925753	1.9821	17.6178	15.8971	0.089391	2.65906	1.1461	0.962366	31.1257	2.22813	19.5013	0.641286	0.193649	3.09471	1.31304	1.1762	92.4467	3.84294	0.185373	107.37	0.836726	0.323712	38.2612	3.44735	0.434917	95.2487	10.1047	0.173966	135.031	4.62517	1.14824	0.798845	28.1697	0.207151	0.282084	3.08863	3.00709	187.854	12.8918	357.251
Area: POS_T10_BSA_Ciso_1.raw (F111)	0.294119	0.818206	0.257733	0.942624	0.786063	1.13088	0.73694	3.13487	1.84478	0.0388896	2.53639	15.8628	12.1292	0.0351743	2.04945	1.84717	0.784303	24.1477	1.37587	16.0699	0.436558	0.105567	2.4506	2.45861	1.27396	85.4895	2.5106	0.112155	97.7531	0.821382	0.361443	27.2032	2.93665	1.08186	106.37	7.86557	0.181331	118.061	3.8748	0.361532	0.541583	20.882	0.169448	0.132417	2.4704	1.5545	182.392	12.4548	327.871
Area: POS_T10_BSA_Ciso_2.raw (F112)	0.273663	0.649177	0.205449	0.820171	1.00904	0.900874	0.784846	2.87811	1.47603	0.0381915	2.59683	17.1424	10.7448	0.046784	1.63834	1.82466	0.770546	24.173	1.07556	14.3764	0.457072	0.140294	2.10734	2.51377	1.09723	84.7614	2.43949	0.121321	98.131	0.524951	0.335075	22.6215	2.80045	0.942808	107.436	7.14486	0.136177	113.384	3.11708	0.361504	0.52731	19.5604	0.14706	0.126191	3.64147	3.54511	200.018	10.5325	301.213
Area: POS_T10_BSA_Ciso_3.raw (F113)	0.466882	1.48191	0.22433	1.09213	0.59904	1.15348	0.679287	3.43245	2.08693	0.0693643	2.14354	18.4765	14.3469	0.0517218	1.52584	1.50412	0.754235	28.7136	1.37785	19.0852	0.587361	0.107984	2.78643	2.18895	0.984894	98.9348	2.46594	0.161035	119.369	0.753646	0.462371	30.2532	3.52598	0.969795	108.505	7.79442	0.137528	135.876	4.26466	0.364508	0.430748	26.6429	0.245546	0.276862	3.39329	3.37667	209.833	10.7542	395.867
Area: POS_T10_BSA_D1and2i_iso_1.raw (F117)	0.46649	1.4341	0.279426	1.15063	0.819214	1.49902	0.929232	4.31187	2.1677	0.093281	2.06333	19.8291	17.7285	0.0911686	2.56096	1.13307	1.28256	34.8298	1.88477	21.299	0.850852	0.125207	2.8726	1.79273	1.55942	87.8732	4.23751	0.132593	119.224	0.659524	0.418036	38.7164	3.69248	0.632229	105.341	13.7808	0.0819787	141.867	4.52784	0.422886	0.698968	28.9174	0.262503	0.2342	3.20677	3.01889	234.549	13.6827	364.053
Area: POS_T10_BSA_D1and2i_iso_2.raw (F118)	0.385419	1.98887	0.281153	1.30282	0.983001	1.82184	0.757858	4.38114	2.35257	0.0918659	2.02866	22.9343	17.5245	0.0766702	3.11458	1.22472	1.02652	31.3714	2.08647	21.8157	0.659128	0.168549	3.24799	1.35327	1.36988	111.91	3.2316	0.116443	129.076	1.17175	0.377797	37.2902	3.50432	0.632648	120.961	12.5913	0.256103	153.7	4.42772	0.584538	0.638376	29.5531	0.218172	0.245486	3.24408	3.1581	242.913	14.746	424.518
Area: POS_T10_BSA_D1and2i_iso_3.raw (F119)	0.483847	1.8092	0.282108	1.66078	0.788013	2.03052	0.636737	5.00615	2.82977	0.111464	2.30773	24.6212	19.518	0.0855182	3.67584	0.816946	1.16691	34.3193	2.31556	25.1994	0.834862	0.106971	4.09992	1.11182	1.55489	100.103	4.56597	0.187817	155.177	0.91742	0.421157	40.7002	3.60516	0.575952	116.028	13.5747	0.167065	163.953	6.34838	0.655346	0.852524	34.5569	0.357258	0.308979	3.10203	3.1435	232.369	17.2787	453.66
Area: POS_T10_BSA_D1i_iso_1.raw (F123)	0.320985	1.09972	0.181565	0.808918	0.62555	0.87015	0.821758	2.79906	1.42355	0.0492219	2.444	12.8658	10.0473	0.0532735	1.62277	1.71194	0.875926	25.924	1.77008	13.8188	0.501525	0.121322	1.93651	2.26784	0.98423	74.8852	2.58329	0.140519	80.9845	0.570392	0.243637	21.6898	2.49691	0.689181	82.0879	8.41422	0.111427	100.817	2.98279	0.325896	0.57999	18.4782	0.152039	0.140135	3.28832	3.1617	162.841	8.1384	247.995
Area: POS_T10_BSA_D1i_iso_2.raw (F124)	0.467666	1.36205	0.208194	0.858759	0.8832	1.16856	0.791573	3.53064	1.54513	0.0642032	2.78571	17.0991	12.3558	0.0499912	2.05023	1.95032	1.04769	27.4313	1.41178	18.4298	0.494867	0.19657	2.05377	2.63737	1.37028	108.984	2.41197	0.168799	100	0.947513	0.311465	26.1807	3.54731	0.999315	113.726	9.03655	0.131763	136.628	3.74317	0.395669	0.670355	24.903	0.188386	0.184409	3.63553	3.64219	211.128	12.1956	400.156
Area: POS_T10_BSA_D1i_iso_3.raw (F125)	0.382927	1.14187	0.251961	1.30645	0.859164	1.489	0.857934	4.57935	2.3616	0.0485343	2.47291	22.0677	16.8641	0.0739501	2.556	1.69253	1.22466	33.698	1.84201	22.6049	0.78683	0.193161	3.2688	2.039	1.38253	87.1482	3.98507	0.178996	130.87	0.779201	0.389066	38.4883	3.56266	0.444291	128.592	11.8996	0.178596	143.435	4.59606	1.07087	0.743983	30.0888	0.173542	0.192306	3.499	3.52679	246.903	13.5965	377.545
Area: POS_T10_BSA_D2_iso_1.raw (F126)	1.09488	1.09488	0.206693	1.0415	0.751663	1.10213	0.613874	3.22645	1.90471	0.0611283	1.92945	18.3289	13.0306	0.0510798	2.04664	0.912862	0.803178	24.3189	1.48146	18.6418	0.54234	0.0911489	2.70351	0.922189	1.01869	93.168	1.38592	0.0954288	108.442	0.652336	0.318947	28.4935	2.49347	0.32084	87.6756	8.07819	0.127017	117.018	3.40834	0.790667	0.606799	25.1422	0.182242	0.168644	2.23174	2.18921	185.794	10.946	381.711
Area: POS_T10_BSA_D2_iso_2.raw (F127)	0.265574	0.7481	0.146977	0.930837	0.824573	1.03406	0.723239	3.12395	1.71263	0.0756843	2.11553	16.779	11.1814	0.0381573	1.73143	1.64434	0.847699	24.4766	1.41589	16.3598	0.496892	0.0923688	2.29392	2.48119	1.10515	87.9991	2.92523	0.086728	104.308	0.601131	0.415386	23.6307	2.69025	0.739606	121.062	7.33805	0.0801493	106.951	3.30056	0.771599	0.522874	22.0079	0.255144	0.121527	3.4957	3.31455	217.142	11.5589	327.028
Area: POS_T10_BSA_D2_iso_3.raw (F128)	0.358186	0.98988	0.256135	1.23026	1.00191	1.47678	0.632529	4.09224	2.14964	0.0718273	1.7223	22.286	15.1694	0.0685057	2.52867	1.39754	1.04403	29.78	1.91868	20.3289	0.563741	0.241307	3.16503	1.37405	1.20297	106.94	3.03895	0.102762	135.164	1.03945	0.372871	33.0953	3.58322	0.7824	131.841	12.6591	0.226029	149.694	4.76311	0.461833	0.744644	27.9861	0.19899	0.160902	2.8108	2.83713	227.628	12.8388	427.016
Area: POS_T10_ATGLi_1.raw (F99)	0.747982	1.82451	0.25475	1.14971	1.03698	1.69669	0.990405	3.75496	2.02264	0.11542	1.96187	23.0049	13.8566	0.0678112	2.9642	1.67124	1.15064	30.4362	1.57268	19.0854	0.791137	0.204157	2.97121	2.26198	1.30218	78.4761	3.77325	0.139665	138.946	0.316848	0.468545	32.8027	4.21903	1.007	107.606	13.1858	0.159108	137.802	5.11826	1.15602	0.905311	26.8579	0.194868	0.317629	3.55088	3.48727	220.292	14.2813	340.305
Area: POS_T10_ATGLi_2.raw (F100)	0.66181	2.81903	0.29751	1.50756	0.992938	2.07617	0.695839	5.20036	2.74018	0.123673	1.91238	25.8076	18.4124	0.116647	3.58863	1.07984	1.11737	39.2575	2.43466	26.6042	0.83136	0.237234	3.67132	1.2256	1.23373	122.739	3.26549	0.247372	157.408	1.04819	0.548651	43.2042	4.08313	0.70663	121.815	14.8761	0.13125	173.819	4.47878	0.506899	1.04644	37.6784	0.262269	0.340883	3.34814	3.31084	239.84	13.8672	490.079
Area: POS_T10_ATGLi_3.raw (F101)	1.21844	5.23689	0.518764	2.71601	1.21684	3.7094	0.87794	8.64517	4.70361	0.284987	2.34305	43.476	32.6547	0.230413	6.19608	1.18194	1.56215	56.8658	3.20802	44.7851	1.76016	0.385823	6.87287	1.42741	1.99391	160.553	9.83332	0.35044	263.208	1.63596	0.784053	75.4943	4.74182	0.772241	178.189	17.7619	0.208217	279.749	10.7015	1.00302	1.63971	64.3739	0.60934	1.01459	4.02834	3.936	285.821	25.1427	704.54
Area: POS_T10_A_D1and2i_1.raw (F96)	0.620221	1.99138	0.277559	1.40604	1.08558	2.17776	0.870867	4.78151	2.3826	0.140102	2.24282	24.7156	17.2009	0.113366	3.61419	1.45605	1.35942	33.8378	2.14184	24.4421	0.907448	0.248135	3.64495	1.81207	1.31387	94.6612	5.08214	0.137654	148.365	0.822036	0.628474	39.8966	3.78174	0.770383	116.43	13.8379	0.218361	164.364	6.37496	0.446501	0.839969	33.9511	0.31868	0.558294	3.59536	3.50851	246.519	13.8496	404.081
Area: POS_T10_A_D1and2i_2.raw (F97)	0.782348	1.82753	0.253255	1.20905	0.792389	1.68803	0.576752	3.8172	2.09256	0.0988293	1.68446	21.4734	14.5678	0.0857486	2.78187	1.06229	1.05055	26.5653	1.84502	18.8439	0.720537	0.324308	3.00626	1.56581	1.45909	86.8466	4.70617	0.118336	124.757	0.646457	0.392133	32.9184	3.23341	0.314308	102.717	11.9545	0.135311	142.321	4.9175	0.456106	0.520045	25.4241	0.184097	0.439815	3.27755	3.14733	205.222	17.9927	348.019
Area: POS_T10_A_D1and2i_3.raw (F98)	2.03799	5.17065	0.470934	3.00708	1.00739	4.46797	0.716859	9.05466	5.77399	0.243367	1.99431	42.2318	35.702	0.280128	4.84283	0.839302	1.68568	56.8237	4.69401	46.3442	1.69057	0.298451	8.13862	1.30289	2.28523	180.806	5.73551	0.258229	272.282	2.25807	1.00287	79.4672	3.79291	0.629806	158.989	15.5253	0.240187	299.209	8.91862	1.08498	0.979985	62.5444	0.422481	0.765794	3.40723	3.28606	306.673	21.205	784.541
Area: POS_T10_C_1.raw (F138)	0.327602	1.02066	0.224151	0.881676	0.872549	1.09111	0.82254	2.93416	1.20982	0.0910613	2.86546	17.4923	10.3045	0.0758287	1.35013	2.72151	0.876543	25.3969	1.78952	14.6688	0.614373	0.20598	2.22858	5.89102	1.22321	79.9945	3.02019	0.148244	96.6144	0.594894	0.320497	23.1367	2.71236	3.5448	85.6359	10.1838	0.0721716	106.925	3.58611	0.276376	0.537487	20.691	0.300123	0.306701	2.05084	6.41785	188.065	12.7871	309.755
Area: POS_T10_C_2.raw (F139)	0.563509	1.82328	0.279446	1.0834	0.986064	1.34781	0.905786	3.58241	1.74444	0.0925743	3.07023	19.6709	10.5077	0.0881914	2.17113	2.43603	1.00522	31.1508	1.79148	16.4468	0.627214	0.225677	2.34181	4.22171	1.4433	112.772	3.95977	0.162069	105.431	0.643093	0.317098	23.4765	3.07005	2.68105	109.563	11.1649	0.227411	132.678	4.49344	1.71883	0.468214	22.5621	0.326192	0.352351	2.52406	4.82284	171.491	12.3827	400.72
Area: POS_T10_C_3.raw (F140)	0.711064	2.49312	0.262924	1.2072	1.02834	1.76386	0.771466	3.88217	2.19531	0.139922	2.72989	20.0721	13.0017	0.113076	3.10368	2.5144	1.13421	31.3083	2.61475	18.8954	0.770766	0.118611	2.95417	3.88013	1.19614	95.1423	4.72567	0.197252	117.45	0.861737	0.395162	29.0034	3.01698	2.49509	126.295	15.6054	0.214183	161.767	5.73935	1.86594	0.787435	27.1434	0.374295	0.270439	1.63513	6.27174	232.099	14.8254	404.381
Area: POS_T10_D1and2i_1.raw (F144)	0.365778	1.85316	0.267805	1.01612	0.807194	1.3289	0.644267	3.43796	1.74135	0.0896715	1.64583	16.9065	10.4258	0.101494	2.18055	1.06489	1.12638	24.7363	1.64845	16.1615	0.61817	0.154598	2.429	1.59959	1.2498	87.1947	2.79009	0.106871	96.2072	0.607345	0.324883	23.2222	3.26875	0.704733	91.2127	8.23474	0.126232	109.614	3.29088	1.1363	0.741636	21.5594	0.207696	0.325144	2.87023	2.795	180.726	16.2971	346.887
Area: POS_T10_D1and2i_2.raw (F145)	0.639949	1.83017	0.312007	1.28481	0.88467	1.70146	0.679616	4.06719	2.01296	0.119686	1.94982	20.8284	14.6671	0.124574	2.80571	1.44177	1.2926	31.3503	2.2057	19.2946	0.686985	0.182337	2.85816	1.85961	1.42106	97.2872	4.5587	0.105381	113.002	0.641908	0.3716	31.675	4.17862	0.683327	110.892	14.1716	0.139505	148.209	4.83481	1.30747	1.01754	26.3565	0.339665	0.304996	3.36547	3.24102	246.859	14.1468	409.696
Area: POS_T10_D1and2i_3.raw (F146)	0.824767	3.18138	0.409917	1.50047	1.19775	2.1498	0.727858	5.88955	2.40901	0.18628	1.30123	33.7614	20.2536	0.157503	2.5352	0.926194	1.51732	39.8703	2.41564	27.6052	0.891833	0.250012	4.00941	1.39602	1.26865	114.001	3.87576	0.21105	177.408	1.0536	0.476213	45.1325	3.60553	0.586913	114.796	19.3533	0.146844	174.869	6.73006	0.54216	0.990353	37.4019	0.382428	0.336972	3.31893	3.24769	235.169	16.9225	474.834
Area: POS_T10_D1i_1.raw (F150)	0.494108	1.5514	0.338279	1.06043	1.11908	1.4196	1.01799	3.62673	1.49048	0.106431	3.17364	21.271	11.4715	0.111666	2.25634	3.33879	1.04971	32.8052	1.77526	17.1895	0.659523	0.144509	2.65112	5.32261	1.31784	86.5775	4.53828	0.160594	116.763	0.628343	0.369192	25.6269	4.20176	6.39133	103.526	12.3849	0.134055	143.386	5.79876	0.439396	0.860072	23.8787	0.368411	0.273341	2.48904	7.00392	231.847	15.4934	322.208
Area: POS_T10_D1i_2.raw (F151)	0.383641	1.91104	0.284796	1.15336	0.891514	1.36768	0.861635	3.51655	1.79672	0.111452	2.86414	20.4497	11.6225	0.0960649	2.19477	2.21784	1.17387	26.0324	1.84567	15.4024	0.573572	0.131145	2.60029	4.01848	1.22606	86.917	3.29442	0.140379	109.567	0.586496	0.340666	26.4918	2.82326	2.17387	113.401	12.2283	0.168483	113.671	3.86721	0.343599	0.837823	20.1463	0.248855	0.227209	1.86827	2.63814	194.634	14.8072	351.548
Area: POS_T10_D1i_3.raw (F152)	0.439468	2.33949	0.29673	1.29056	1.0838	1.51257	0.844902	4.36734	2.16599	0.0609435	2.188	24.9088	14.2159	0.12422	2.75964	1.56876	1.27295	31.1891	2.59749	20.7325	0.728264	0.16628	2.94661	1.80707	1.13391	112.967	4.52684	0.262357	134.056	0.776775	0.395103	32.1212	3.32415	0.925265	125.889	13.6494	0.152425	128.139	5.62302	0.454138	0.938277	27.9613	0.343536	0.290847	2.54511	3.88153	181.447	14.6023	383.393
Area: POS_T10_D2i_1.raw (F159)	0.473157	1.06929	0.303389	1.07403	0.901972	1.42468	1.04583	3.7311	1.93577	0.0993332	2.73285	20.3818	13.0494	0.089026	2.47108	2.48258	1.02478	29.6616	1.87288	18.5497	0.543386	0.174645	2.73963	4.32233	1.46452	101.11	3.83726	0.222366	113.941	0.758235	0.398018	29.5035	3.12872	2.24466	116.735	11.5546	0.192785	126.685	5.16264	0.396073	0.939971	27.0342	0.178279	0.293366	2.28469	3.51214	234.275	13.6328	403.899
Area: POS_T10_D2i_2.raw (F160)	0.442628	1.78172	0.27395	1.02	0.784943	1.22675	0.742973	3.45838	1.63173	0.098527	2.18867	17.0123	10.2123	0.116571	1.98641	1.67459	1.08535	24.7821	2.30654	16.4115	0.570354	0.105748	2.3677	2.37204	1.48564	87.1778	2.42536	0.121032	98.1185	1.01941	0.259258	25.4938	4.06338	0.94034	114.219	9.46702	0.162509	103.449	5.67532	0.259634	0.861407	23.4325	0.225309	0.39271	3.5573	3.45544	195.906	14.8406	330.463
Area: POS_T10_D2i_3.raw (F161)	0.797583	2.97735	0.37719	1.58116	0.973473	1.92604	0.836319	5.02145	2.71007	0.16126	1.78235	24.9806	17.1271	0.138665	2.24048	1.10994	1.31092	43.8956	2.89707	25.3153	0.8341	0.251481	3.6895	1.6724	1.63366	129.694	4.14952	0.177958	136.422	1.02324	0.441743	37.1746	3.95686	0.676104	142.326	13.0439	0.201866	186.394	5.49787	0.586766	1.26238	36.0893	0.429082	0.334879	3.33405	3.35207	276.367	13.1776	491.642
Area: POS_T10_Eto_1.raw (F165)	2.14635	2.70565	0.277937	1.37409	0.892413	1.81309	0.865252	4.2861	2.3691	0.122032	2.39839	25.371	17.1097	0.0950669	2.8474	1.53931	1.08473	35.307	2.21217	21.2227	0.706525	0.154799	3.39427	2.08387	1.3993	120.909	4.61768	0.108608	143.366	0.75478	0.350633	39.1427	3.40204	0.983656	112.906	9.60474	0.160749	154.587	5.18206	0.456122	0.888975	30.6695	0.204237	0.425107	4.13441	4.59744	235.877	15.2842	409.03
Area: POS_T10_Eto_2.raw (F166)	0.56707	1.82072	0.238631	1.10142	0.750738	1.41782	0.578511	3.53785	1.80432	0.0739007	1.37074	18.5663	13.3515	0.0824215	2.2707	0.844206	1.01704	25.887	2.21246	17.5319	0.652711	0.204698	2.73418	0.996707	1.3561	70.605	3.29425	0.119193	105.656	0.713847	0.370087	30.2929	2.91155	0.548919	86.9646	10.729	0.144617	118.22	3.16397	0.186593	0.771356	23.6788	0.193822	0.23196	2.83645	2.65065	182.192	17.5682	292.166
Area: POS_T10_Eto_3.raw (F167)	1.01163	4.18763	0.287407	2.07182	1.08173	2.83703	0.758068	6.38903	3.62358	0.196735	1.56247	34.8389	23.2173	0.164143	4.44549	0.861193	1.48287	48.4397	2.54262	32.4618	1.35268	0.180152	4.89229	1.13174	1.79833	144.205	6.5883	0.220319	202.332	1.70949	0.741142	52.9839	3.49416	0.558199	142.015	14.3663	0.0818514	217.107	7.82033	0.647228	1.41514	46.0287	0.445852	0.444206	3.38777	3.21999	311.549	20.0668	561.151
Area: POS_T10_E_D1and2_i_1.raw (F162)	0.488531	2.001	0.248251	1.05413	0.774375	1.4195	0.744779	3.31442	1.743	0.0830912	1.73683	15.8708	12.9505	0.0671894	2.22657	1.26896	0.901719	27.4662	1.57037	16.5393	0.632199	0.129142	2.63862	2.01587	1.23584	80.9125	2.76378	0.159603	95.1519	0.920915	0.317089	29.9417	3.44455	0.805171	97.9155	8.23565	0.170735	129.244	3.88547	0.454568	0.756244	22.5712	0.185702	0.337061	3.12773	3.04751	197.984	13.1558	308.208
Area: POS_T10_E_D1and2_i_2.raw (F163)	0.560979	1.49747	0.272863	1.53904	0.649343	1.69666	0.70762	4.27229	2.57486	0.105887	1.77039	21.1915	15.6578	0.0839799	2.58685	1.02162	1.16693	34.4829	2.2959	21.1067	0.805013	0.221376	3.6282	1.52668	1.30674	107.052	3.01374	0.113666	125.033	1.26261	0.443944	34.5672	3.58169	0.674179	115.127	14.1441	0.2097	149.919	5.02344	0.434522	0.914768	29.2835	0.209304	0.292474	3.29396	3.25535	246.136	11.8934	411.915
Area: POS_T10_E_D1and2_i_3.raw (F164)	1.88887	5.94333	0.50587	2.99328	1.01653	3.69107	0.961767	8.5821	5.07034	0.205911	1.82596	41.8209	31.6719	0.227634	5.82447	1.28546	1.93216	57.2461	4.2904	45.0705	1.61484	0.338425	7.16706	1.56092	1.8888	158.051	8.06696	0.308524	261.862	2.35126	0.772298	74.7824	4.98313	0.998593	193.626	23.1063	0.540829	285.459	11.3691	0.823434	1.69084	60.2461	0.515303	0.989835	3.48797	3.47333	292.238	18.6462	734.932
Area: POS_T10_Ciso_1.raw (F141)	0.420632	1.46769	0.212413	0.920208	0.880349	1.15775	0.858568	2.82188	1.51971	0.0653021	2.61437	16.9839	11.444	0.0593937	1.97502	1.93589	0.961206	28.9299	1.94879	15.2038	0.442318	0.166227	2.43044	2.49061	1.12752	97.5999	2.93526	0.0907221	102.991	0.583188	0.341651	26.9061	3.00263	0.965575	101.241	9.57178	0.158197	131.583	3.39331	0.389189	0.714478	22.9991	0.223453	0.302473	3.84926	3.78958	229.847	12.4573	366.923
Area: POS_T10_Ciso_2.raw (F142)	0.422125	1.22311	0.240424	0.971501	0.891653	1.14015	0.760776	3.23069	1.67887	0.0800573	2.00082	17.7796	12.067	0.0708401	1.35258	1.95897	0.948286	26.5284	1.40489	17.1801	0.582837	0.121391	2.60751	2.57681	1.13627	69.1215	3.10303	0.0902312	108.548	0.627551	0.376068	29.438	3.93867	1.07908	93.3486	9.8398	0.207406	134.628	4.66273	0.460963	0.800158	24.9861	0.213915	0.201522	2.21821	3.79922	204.703	10.2634	314.303
Area: POS_T10_Ciso_3.raw (F143)	0.417678	1.23549	0.198103	1.0066	1.0353	1.21342	0.837663	2.92967	1.78844	0.0578942	2.03158	18.5739	12.5266	0.0632099	2.19112	1.40238	0.765434	26.7836	1.47855	15.5048	0.607603	0.116656	2.74016	1.94719	1.16889	90.4226	3.22355	0.127718	106.034	0.931015	0.300888	31.0789	2.37463	0.879928	96.2004	9.09798	0.146521	126.038	5.28261	0.220355	0.767078	24.1188	0.198478	0.346227	3.28897	3.28897	195.037	11.0428	366.038
Area: POS_T10_D1and2i_iso_1.raw (F147)	0.539019	1.15125	0.266612	1.14731	1.07008	1.39733	0.898852	3.46551	1.90708	0.0817748	2.66599	22.4341	15.3097	0.0824971	2.21097	1.91772	1.2645	31.539	1.7411	17.3994	0.646833	0.127763	2.62874	2.74196	1.31189	95.0508	3.5957	0.188538	128.583	0.664253	0.367221	35.4835	4.45439	1.04567	112.857	11.8049	0.139046	137.139	4.62408	0.434651	0.933965	24.3889	0.223908	0.23902	3.99937	3.84244	211.789	12.1123	392.792
Area: POS_T10_D1and2i_iso_2.raw (F148)	0.533578	1.97684	0.295567	1.12577	0.926701	1.30441	0.71954	3.35634	1.84107	0.107875	2.24791	17.3121	13.3519	0.0516075	2.26496	1.56543	1.18609	28.6419	1.73974	16.772	0.602948	0.137555	2.63278	1.99167	1.66486	86.7516	3.40271	0.122115	98.5364	0.723334	0.270592	30.8736	3.26758	0.91825	100.619	11.0329	0.172075	134.635	5.39624	0.352663	0.783935	24.3937	0.256096	0.233843	3.4576	3.43704	233.305	20.0335	342.792
Area: POS_T10_D1and2i_iso_3.raw (F149)	0.58632	1.72526	0.275229	1.20505	0.919362	1.53984	1.00373	3.82569	2.03169	0.0910751	1.99582	22.8183	13.2446	0.0667992	2.52538	1.22464	1.19804	31.3257	1.74096	19.1238	0.75431	0.113285	2.74207	1.55115	1.31109	91.583	3.75371	0.17344	131.005	0.765508	0.345063	29.5256	3.66647	0.76513	111.425	11.6844	0.171282	134.03	5.6292	0.541185	0.792549	26.323	0.211381	0.228361	3.31367	3.1796	215.213	10.5268	334.625
Area: POS_T10_D1i_iso_1.raw (F153)	0.677601	2.44902	0.273441	1.29166	1.24766	1.69462	0.864101	4.13133	2.14278	0.0910813	2.36892	24.1283	16.8523	0.110458	1.84535	2.14578	1.1671	33.3551	2.02072	20.5782	0.73559	0.0735444	3.06027	2.5072	1.3553	103.365	3.23405	0.133947	135.068	1.07229	0.421877	37.8059	3.31656	0.882751	123.051	12.4017	0.196541	146.885	5.13708	0.450569	0.79673	27.4199	0.26571	0.440727	3.80362	3.70149	242.884	13.7374	375.37
Area: POS_T10_D1i_iso_2.raw (F154)	0.577863	1.18265	0.249055	1.13328	1.02072	2.3155	0.901809	3.75526	1.96129	0.111081	2.26117	20.3111	15.2586	0.0819207	2.36994	1.44008	1.18872	33.7773	2.12416	18.6528	0.662457	0.145155	2.80886	2.51026	1.55097	104.229	3.49332	0.150271	111.718	1.07976	0.378654	33.1905	3.94227	0.847033	105.684	11.4974	0.116555	149.174	4.39984	0.403329	0.812824	28.8221	0.275589	0.419808	3.53978	3.50435	245.497	14.0774	388.661
Area: POS_T10_D1i_iso_3.raw (F155)	0.782526	2.91424	0.331808	1.51924	1.32523	1.99296	0.858158	5.40701	2.70449	0.115584	2.03351	31.0845	17.713	0.103672	2.08758	1.59511	1.3456	41.0892	2.27761	26.0031	0.911353	0.207921	3.50312	1.86493	1.4342	128.15	4.05865	0.185267	170.323	1.33289	0.697601	41.1825	4.51067	0.953972	131.804	13.5118	0.239247	177.979	4.49706	0.540041	0.978406	36.9128	0.371054	0.591637	3.88809	3.74658	267.915	15.0712	514.79
Area: POS_T10_D2_iso_1.raw (F156)	0.324474	0.61261	0.241899	0.789896	0.81231	0.947897	0.803913	3.05161	1.42896	0.0570654	2.18107	17.9316	10.5227	0.0633041	1.73055	1.57866	0.883706	25.6258	1.62097	16.0081	0.545651	0.156598	2.04282	2.69548	1.31245	84.6615	2.49359	0.0479202	105.427	0.755437	0.347206	24.2199	2.74694	0.825703	87.7856	9.76053	0.14491	105.322	3.48992	0.912445	0.595328	21.8157	0.169594	0.175377	3.44456	3.37843	201.108	10.4865	335.44
Area: POS_T10_D2_iso_2.raw (F157)	0.336389	1.62486	0.320374	0.975032	0.952686	1.25848	1.08355	3.82496	1.79556	0.082874	2.69579	20.5956	12.9571	0.0722301	2.20737	2.41779	0.922114	33.0177	1.8571	18.8548	0.595345	0.18821	2.75426	2.29066	1.2426	95.3119	2.91528	0.178634	122.686	0.725817	0.488328	30.8458	3.45092	0.946251	114.305	9.23547	0.105844	145.417	4.35578	0.538852	0.579874	26.0699	0.264651	0.204641	3.59607	3.51538	224.902	11.6162	365.323
Area: POS_T10_D2_iso_3.raw (F158)	0.448419	0.819896	0.255989	1.03345	0.883087	1.21273	0.80004	3.63213	1.86975	0.0890091	2.49418	20.6798	14.5347	0.0682587	2.1743	1.89022	0.986995	32.6549	2.13889	19.1588	0.667282	0.173884	2.64768	1.93484	1.30266	95.3348	3.93402	0.116146	120.285	1.02307	0.357208	34.3077	4.05714	0.853111	109.334	9.15578	0.158502	148.866	4.48873	0.48762	0.941866	27.6175	0.356498	0.230418	3.38381	3.31063	215.434	15.987	382.167
[truncated: 244 more columns]

## Sheet: TAG-O_pmoles
Index	551	552	553	554	555	556	557	558	559	560
Checked	TRUE	TRUE	TRUE	TRUE	TRUE	TRUE	TRUE	TRUE	TRUE	TRUE
LipidBlast_Name	TG O-16:0_16:0_16:1	TG O-16:0_16:1_16:1	TG O-18:1_16:0_16:0	TG O-18:1_16:0_16:1	TG O-18:1_16:0_16:1	TG O-18:1_16:0_16:1	TG O-18:0_16:0_18:1	TG O-18:1_16:0_18:1	TG O-18:1_16:1_18:1	TG O-18:1_18:1_18:1
EtherLipid	Ether Lipids	Ether Lipids	Ether Lipids	Ether Lipids	Ether Lipids	Ether Lipids	Ether Lipids	Ether Lipids	Ether Lipids	Ether Lipids	SUM TG-O
shorthand name	TAG-O 48:1	TAG-O 48:2	TAG-O 50:1	TAG-O 50:2	TAG-O 50:2	TAG-O 50:2	TAG-O 52:1	TAG-O 52:2	TAG-O 52:3	TAG-O 54:3			TAG-O 48:1	TAG-O 48:2	TAG-O 50:1	TAG-O 50:2	TAG-O 50:2	TAG-O 50:2	TAG-O 52:1	TAG-O 52:2	TAG-O 52:3	TAG-O 54:3	SUM
Class	TAG-O	TAG-O	TAG-O	TAG-O	TAG-O	TAG-O	TAG-O	TAG-O	TAG-O	TAG-O
RT [min]	11.964	11.646	12.107	11.973	11.973	12.069	12.198	12.111	11.924	12.078
nC	48	48	50	50	50	50	52	52	52	54
nDB	1	2	1	2	2	2	1	2	3	3
Area: POS_T10_BSA_ATGLi_1.raw (F105)	0.572856	0.288747	0.447398	3.70509	1.18489	0.162163	0.143971	0.467478	0.164098	0.133252	7.26994	BSA_ATGLi	0.55763	0.341837	0.563217	3.42802	1.61491	0.206282	0.143584	0.500626	0.279841	0.188246	7.8242
Area: POS_T10_BSA_ATGLi_2.raw (F106)	0.53605	0.30763	0.587274	3.39305	1.71471	0.183585	0.150175	0.479817	0.29034	0.202386	7.84502
Area: POS_T10_BSA_ATGLi_3.raw (F107)	0.563984	0.429134	0.65498	3.18593	1.94515	0.273097	0.136605	0.554583	0.385086	0.2291	8.35764
Area: POS_T10_BSA_A_D1and2i_1.raw (F102)	0.600546	0.464	0.739099	4.01224	2.22794	0.0731802	0.15975	0.0481409	0.287834	0.207739	8.82047	BSA_A_D1and2i	0.649384	0.484567	0.653885	2.76632	1.92484	0.129883	0.142533	0.341097	0.391557	0.203981	7.68805
Area: POS_T10_BSA_A_D1and2i_2.raw (F103)	0.635157	0.397012	0.581749	0.898949	1.35999	0.216049	0.147701	0.481655	0.417002	0.172122	5.30739
Area: POS_T10_BSA_A_D1and2i_3.raw (F104)	0.712448	0.592689	0.640807	3.38777	2.1866	0.100419	0.120147	0.493494	0.469835	0.232081	8.93628
Area: POS_T10_BSA_C_1.raw (F108)	0.509189	0.337036	0.491454	3.23631	1.90033	0.283386	0.127423	0.396672	0.307161	0.116828	7.70578	BSA_C	0.59876	0.46589	0.58903	3.22756	2.08301	0.336786	0.110761	0.449823	0.363663	0.169965	8.39525
Area: POS_T10_BSA_C_2.raw (F109)	0.659633	0.444686	0.728404	3.11833	1.69392	0.273416	0.159122	0.527095	0.32279	0.216762	8.14415
Area: POS_T10_BSA_C_3.raw (F110)	0.627457	0.615947	0.547231	3.32806	2.65479	0.453556	0.0457393	0.425702	0.461037	0.176305	9.33583
Area: POS_T10_BSA_D1and2i_1.raw (F114)	0.616167	0.426666	0.571645	3.43378	1.75566	0.259679	0.131547	0.421691	0.397282	0.206774	8.2209	BSA_D1and2i	0.555686	0.46182	0.485611	2.68439	1.80118	0.228972	0.0852751	0.358308	0.344524	0.179962	7.18573
Area: POS_T10_BSA_D1and2i_2.raw (F115)	0.594929	0.466662	0.540607	2.46328	1.6535	0.33259	0.104604	0.361461	0.379616	0.199477	7.09673
Area: POS_T10_BSA_D1and2i_3.raw (F116)	0.455963	0.492133	0.344581	2.15611	1.99439	0.0946486	0.0196743	0.291772	0.256673	0.133636	6.23957
Area: POS_T10_BSA_D1i_1.raw (F120)	0.503547	0.383107	0.552839	2.88236	1.6784	0.232495	0.133013	0.434051	0.422355	0.186502	7.40866	BSA_D1i	0.580238	0.447792	0.606514	2.86388	1.75419	0.268492	0.138184	0.452534	0.39895	0.215978	7.72675
Area: POS_T10_BSA_D1i_2.raw (F121)	0.667962	0.50478	0.710748	3.36612	1.72267	0.309364	0.161507	0.58139	0.391405	0.224034	8.63998
Area: POS_T10_BSA_D1i_3.raw (F122)	0.569205	0.455489	0.555956	2.34318	1.86149	0.263619	0.120034	0.342159	0.383091	0.237399	7.13162
Area: POS_T10_BSA_D2i_1.raw (F129)	0.518749	0.476662	0.571065	2.89702	1.78704	0.375913	0.114648	0.0625307	0.417251	0.19608	7.41696	BSA_D2i	0.559881	0.520269	0.543042	2.87722	1.83056	0.370247	0.113086	0.286449	0.369152	0.18728	7.65718
Area: POS_T10_BSA_D2i_2.raw (F130)	0.61615	0.455443	0.583153	3.32182	1.68925	0.303531	0.141206	0.455144	0.310845	0.187279	8.06382
Area: POS_T10_BSA_D2i_3.raw (F131)	0.544743	0.628703	0.47491	2.41282	2.01538	0.431295	0.0834049	0.341673	0.379359	0.178482	7.49076
Area: POS_T10_BSA_Eto_1.raw (F135)	0.44851	0.287559	0.511919	0.623706	1.63527	0.0445699	0.113086	0.455096	0.162371	0.142681	4.42477	BSA_Eto	0.458691	0.303148	0.579506	1.39144	1.78213	0.135435	0.120128	0.521968	0.214129	0.153713	5.66029
Area: POS_T10_BSA_Eto_2.raw (F136)	0.486649	0.343136	0.725703	0.70693	2.04822	0.196498	0.121253	0.671032	0.236311	0.171623	5.70736
Area: POS_T10_BSA_Eto_3.raw (F137)	0.440913	0.278749	0.500895	2.84368	1.6629	0.165238	0.126044	0.439775	0.243704	0.146834	6.84873
Area: POS_T10_BSA_E_D1and2_i_1.raw (F132)	0.341576	0.199182	0.401171	3.12523	1.69377	0.140489	0.118662	0.451365	0.174772	0.114661	6.76089	BSA_E_D1and2_i	0.394849	0.239467	0.452219	2.87323	1.44798	0.138538	0.111771	0.455888	0.198275	0.127327	6.43954
Area: POS_T10_BSA_E_D1and2_i_2.raw (F133)	0.440553	0.250795	0.482191	2.92916	1.62579	0.163764	0.11109	0.498135	0.182484	0.126359	6.81033
Area: POS_T10_BSA_E_D1and2_i_3.raw (F134)	0.402417	0.268424	0.473297	2.56528	1.02438	0.11136	0.105561	0.418164	0.237569	0.140962	5.74742
Area: POS_T10_BSA_Ciso_1.raw (F111)	0.629884	0.286928	0.434037	4.39073	2.81821	0.0650208	0.104695	0.446173	0.278784	0.150011	9.60447	BSA_Ciso	0.557291	0.305662	0.514548	1.96937	2.31418	0.0866399	0.132261	0.468106	0.299135	0.165607	6.8128
Area: POS_T10_BSA_Ciso_2.raw (F112)	0.499103	0.281538	0.60459	0.672796	2.17633	0.0259751	0.138472	0.561551	0.299705	0.153463	5.41352
Area: POS_T10_BSA_Ciso_3.raw (F113)	0.542887	0.348519	0.505016	0.844576	1.94801	0.168924	0.153616	0.396596	0.318915	0.193348	5.42041
Area: POS_T10_BSA_D1and2i_iso_1.raw (F117)	0.597319	0.39803	0.653887	3.39994	1.85585	0.0636334	0.143905	0.522521	0.351602	0.221854	8.20854	BSA_D1and2i_iso	0.629071	0.39197	0.61831	2.36481	2.19416	0.137346	0.144194	0.469321	0.359062	0.208763	7.51701
Area: POS_T10_BSA_D1and2i_iso_2.raw (F118)	0.683829	0.362669	0.562154	0.933727	2.6304	0.0711229	0.151899	0.470487	0.345198	0.175568	6.38705
Area: POS_T10_BSA_D1and2i_iso_3.raw (F119)	0.606066	0.415211	0.638887	2.76077	2.09624	0.277281	0.136776	0.414954	0.380387	0.228867	7.95544
Area: POS_T10_BSA_D1i_iso_1.raw (F123)	0.436055	0.2677	0.510784	0.639798	1.70114	0.177458	0.109096	0.432025	0.113261	0.125888	4.5132	BSA_D1i_iso	0.516757	0.344253	0.588021	2.62364	1.98837	0.142614	0.13887	0.51695	0.21075	0.163471	7.2337
Area: POS_T10_BSA_D1i_iso_2.raw (F124)	0.534544	0.380934	0.717238	3.87442	2.18351	0.169569	0.167613	0.645478	0.195381	0.18214	9.05083
Area: POS_T10_BSA_D1i_iso_3.raw (F125)	0.579673	0.384124	0.53604	3.35671	2.08047	0.0808154	0.1399	0.473348	0.323608	0.182384	8.13707
Area: POS_T10_BSA_D2_iso_1.raw (F126)	0.385884	0.286356	0.397011	2.22823	1.18905	0.0894237	0.0865946	0.326604	0.261619	0.168192	5.41897	BSA_D2_iso	0.473519	0.304303	0.48998	2.78873	1.61843	0.112275	0.122317	0.388775	0.273164	0.166039	6.73752
Area: POS_T10_BSA_D2_iso_2.raw (F127)	0.465621	0.286143	0.482078	3.10567	1.91813	0.0433079	0.131255	0.427078	0.195678	0.156231	7.21119
Area: POS_T10_BSA_D2_iso_3.raw (F128)	0.569053	0.34041	0.590849	3.03228	1.7481	0.204094	0.149101	0.412642	0.362196	0.173693	7.58242
Area: POS_T10_ATGLi_1.raw (F99)	0.536027	0.251468	0.459887	3.84887	2.5059	0.23558	0.107703	0.432256	0.295032	0.139202	8.81192	ATGLi	0.637194	0.375372	0.551427	3.44826	2.43616	0.323556	0.106177	0.44835	0.329283	0.185094	8.84087
Area: POS_T10_ATGLi_2.raw (F100)	0.577245	0.296403	0.582658	3.2196	2.16319	0.288787	0.11171	0.471395	0.289502	0.185235	8.18573
Area: POS_T10_ATGLi_3.raw (F101)	0.79831	0.578246	0.611737	3.27629	2.6394	0.446301	0.0991182	0.441398	0.403315	0.230845	9.52496
Area: POS_T10_A_D1and2i_1.raw (F96)	0.483622	0.25389	0.564347	3.47563	2.44428	0.35422	0.0974138	0.55104	0.241096	0.169979	8.63552	A_D1and2i	0.469612	0.291411	0.664998	3.04501	2.12186	0.322664	0.0709437	0.591565	0.251018	0.137659	7.96675
Area: POS_T10_A_D1and2i_2.raw (F97)	0.404851	0.227838	0.437725	2.89423	1.83832	0.199519	0.10802	0.401812	0.251645	0.0998581	6.86382
Area: POS_T10_A_D1and2i_3.raw (F98)	0.520362	0.392505	0.992922	2.76517	2.08299	0.414252	0.00739692	0.821844	0.260312	0.143142	8.4009
Area: POS_T10_C_1.raw (F138)	0.390221	0.213397	0.336608	0.50232	2.67624	0.947652	0.0801651	0.558304	0.198491	0.104114	6.00751	C	0.428428	0.280887	0.391064	1.72974	2.45737	0.93451	0.10239	0.568904	0.229228	0.134792	7.25732
Area: POS_T10_C_2.raw (F139)	0.461902	0.328917	0.434199	0.689396	2.41051	0.867049	0.118226	0.602749	0.22554	0.135043	6.27353
Area: POS_T10_C_3.raw (F140)	0.43316	0.300349	0.402386	3.9975	2.28537	0.988828	0.108778	0.545659	0.263653	0.16522	9.4909
Area: POS_T10_D1and2i_1.raw (F144)	0.425734	0.258972	0.541992	0.600523	1.54395	0.452707	0.121507	0.459355	0.180072	0.166909	4.75172	D1and2i	0.522157	0.307913	0.513285	1.67458	1.78065	0.418059	0.115245	0.414416	0.265596	0.175051	6.18695
Area: POS_T10_D1and2i_2.raw (F145)	0.546891	0.313868	0.56869	3.43559	1.85081	0.522324	0.13009	0.50151	0.302679	0.164586	8.33704
Area: POS_T10_D1and2i_3.raw (F146)	0.593845	0.350898	0.429172	0.987623	1.94719	0.279147	0.0941366	0.282381	0.314037	0.193659	5.47209
Area: POS_T10_D1i_1.raw (F150)	0.481759	0.301977	0.540499	0.673288	2.44794	0.518293	0.118187	0.715997	0.161175	0.087359	6.04647	D1i	0.507224	0.340953	0.470183	2.62344	2.20694	0.655129	0.108902	0.549794	0.224163	0.116849	7.80358
Area: POS_T10_D1i_2.raw (F151)	0.604281	0.375054	0.4611	4.18709	2.41394	0.706108	0.113013	0.510389	0.250428	0.147324	9.76873
Area: POS_T10_D1i_3.raw (F152)	0.435632	0.345827	0.408951	3.00995	1.75894	0.740987	0.0955074	0.422995	0.260885	0.115863	7.59554
Area: POS_T10_D2i_1.raw (F159)	0.509897	0.295149	0.420714	0.6529	1.01557	0.591159	0.103199	0.502842	0.228949	0.109706	4.43009	D2i	0.533505	0.337364	0.518217	1.63956	1.56069	0.623238	0.11331	0.469218	0.265249	0.168402	6.22875
Area: POS_T10_D2i_2.raw (F160)	0.514959	0.291803	0.572685	3.39627	1.87575	0.547357	0.114199	0.495165	0.241895	0.180318	8.2304
Area: POS_T10_D2i_3.raw (F161)	0.575658	0.425138	0.561251	0.869512	1.79074	0.7312	0.122532	0.409646	0.324901	0.215183	6.02576
Area: POS_T10_Eto_1.raw (F165)	0.539493	0.314324	0.486568	3.97976	1.20391	0.254575	0.137592	0.492962	0.224028	0.136617	7.76983	Eto	0.493547	0.32685	0.515533	2.23033	1.33651	0.175049	0.110393	0.325093	0.262138	0.148971	5.92441
Area: POS_T10_Eto_2.raw (F166)	0.417487	0.258467	0.503788	0.543252	0.932874	0.184598	0.097128	0.107923	0.265932	0.142155	3.4536
Area: POS_T10_Eto_3.raw (F167)	0.523662	0.40776	0.556241	2.16798	1.87274	0.0859734	0.0964596	0.374395	0.296455	0.168142	6.5498
Area: POS_T10_E_D1and2_i_1.raw (F162)	0.477681	0.236639	0.540762	3.11738	1.88588	0.196134	0.107789	0.453794	0.130392	0.114517	7.26097	E_D1and2_i	0.569206	0.343753	0.5449	3.32754	2.16799	0.280099	0.104787	0.437383	0.309728	0.158491	8.24388
Area: POS_T10_E_D1and2_i_2.raw (F163)	0.597464	0.31842	0.50466	3.4686	1.88006	0.261952	0.106016	0.462074	0.343693	0.172761	8.1157
Area: POS_T10_E_D1and2_i_3.raw (F164)	0.632474	0.476199	0.589277	3.39664	2.73804	0.382209	0.100555	0.39628	0.455099	0.188194	9.35497
Area: POS_T10_Ciso_1.raw (F141)	0.489218	0.273259	0.487664	3.69979	2.50065	0.232069	0.107893	0.532575	0.286434	0.0841826	8.69374	Ciso	0.457332	0.259122	0.447867	3.37968	2.24038	0.286132	0.107755	0.466589	0.212197	0.12213	7.97919
Area: POS_T10_Ciso_2.raw (F142)	0.42068	0.276323	0.499459	3.28443	2.03608	0.299425	0.117394	0.480568	0.271817	0.171205	7.85737
Area: POS_T10_Ciso_3.raw (F143)	0.462098	0.227786	0.356477	3.15482	2.18441	0.326901	0.0979783	0.386625	0.0783408	0.111001	7.38644
Area: POS_T10_D1and2i_iso_1.raw (F147)	0.505251	0.31466	0.470534	3.82427	2.35714	0.133807	0.115701	0.466302	0.242852	0.154547	8.58506	D1and2i_iso	0.538345	0.29002	0.450847	2.6619	1.87002	0.233836	0.118668	0.430857	0.234881	0.14138	6.97075
Area: POS_T10_D1and2i_iso_2.raw (F148)	0.559232	0.287242	0.424206	0.707534	1.22738	0.271176	0.126373	0.444666	0.191134	0.119725	4.35867
Area: POS_T10_D1and2i_iso_3.raw (F149)	0.550551	0.268159	0.457802	3.45391	2.02552	0.296525	0.11393	0.381602	0.270657	0.149869	7.96853
Area: POS_T10_D1i_iso_1.raw (F153)	0.633488	0.289298	0.475779	4.18598	2.80575	0.29797	0.11739	0.443055	0.256532	0.141744	9.64698	D1i_iso	0.687417	0.334695	0.533961	4.12717	2.83635	0.35343	0.123677	0.435418	0.270502	0.145998	9.84861
Area: POS_T10_D1i_iso_2.raw (F154)	0.677161	0.303512	0.495914	3.86662	2.65976	0.36508	0.11947	0.368473	0.264558	0.133399	9.25394
Area: POS_T10_D1i_iso_3.raw (F155)	0.751603	0.411274	0.630191	4.3289	3.04353	0.397241	0.134171	0.494725	0.290416	0.16285	10.6449
Area: POS_T10_D2_iso_1.raw (F156)	0.485749	0.236399	0.358674	3.21818	1.9221	0.213227	0.0759748	0.0279565	0.170621	0.106877	6.81576	D2_iso	0.496046	0.285539	0.444587	1.58757	1.95668	0.309507	0.102732	0.308514	0.229317	0.134936	5.85543
Area: POS_T10_D2_iso_2.raw (F157)	0.497417	0.336668	0.453649	0.758148	1.81516	0.621455	0.111969	0.460905	0.262452	0.133359	5.45118
Area: POS_T10_D2_iso_3.raw (F158)	0.504971	0.28355	0.521437	0.786395	2.13277	0.0938385	0.120253	0.436679	0.25488	0.164573	5.29935

## Sheet: LPC_pmoles
Index	13	14	15	16	17	18	19	20
Checked	TRUE	TRUE	TRUE	TRUE	TRUE	TRUE	TRUE	TRUE
LipidBlast_Name	LPC 14:0	LPC 15:0	LPC 16:0	LPC 17:0	LPC 17:0	LPC 18:0	LPC 18:1	LPC 18:1
EtherLipid
shorthand name	LPC 14:0	LPC 15:0	LPC 16:0	LPC 17:0	LPC 17:0	LPC 18:0	LPC 18:1	LPC 18:1	SUM			LPC 14:0	LPC 15:0	LPC 16:0	LPC 17:0	LPC 17:0	LPC 18:0	LPC 18:1	LPC 18:1	SUM
Class	LPC	LPC	LPC	LPC	LPC	LPC	LPC	LPC
RT [min]	1.077	1.408	1.849	2.379	2.19	2.933	1.991	1.838
nC	14	15	16	17	17	18	18	18
nDB	0	0	0	0	0	0	1	1
Area: POS_T10_BSA_ATGLi_1.raw (F105)	5.01163	22.4258	489.635	34.2067	9.47791	333.109	72.4338	49.4962	1015.8		BSA_ATGLi	6.55034	37.5451	505.438	34.093	10.6139	335.794	76.0926	53.4896
Area: POS_T10_BSA_ATGLi_2.raw (F106)	5.8738	29.3007	555.454	34.015	9.12752	349.288	91.1261	55.9148	1130.1
Area: POS_T10_BSA_ATGLi_3.raw (F107)	8.76558	60.9088	471.225	34.0572	13.2363	324.984	64.718	55.0578	1032.95
Area: POS_T10_BSA_A_D1and2i_1.raw (F102)	5.66484	28.958	438.029	26.7696	9.02484	331.939	71.7468	44.5359	956.669		BSA_A_D1and2i	5.32617	24.9534	397.858	27.5501	9.07504	295.357	68.221	39.3974
Area: POS_T10_BSA_A_D1and2i_2.raw (F103)	5.86036	26.9442	392.763	27.968	10.1592	287.058	66.6591	35.8491	853.261
Area: POS_T10_BSA_A_D1and2i_3.raw (F104)	4.4533	18.9579	362.781	27.9126	8.04107	267.073	66.257	37.8071	793.283
Area: POS_T10_BSA_C_1.raw (F108)	3.44264	22.6758	393.724	27.1402	8.8702	303.431	50.6481	45.4697	855.402		BSA_C	4.14765	23.3619	401.111	27.3209	9.37453	279.208	58.0334	46.2719
Area: POS_T10_BSA_C_2.raw (F109)	4.43188	20.9265	400.189	26.4877	9.0877	269.736	54.4274	44.7764	830.062
Area: POS_T10_BSA_C_3.raw (F110)	4.56843	26.4834	409.419	28.3347	10.1657	264.457	69.0247	48.5696	861.022
Area: POS_T10_BSA_D1and2i_1.raw (F114)	5.53553	26.4509	404.171	27.3209	9.01033	288.307	74.4427	36.6851	871.923		BSA_D1and2i	5.73239	27.2478	396.598	27.1963	9.33013	267.447	71.5666	38.8265
Area: POS_T10_BSA_D1and2i_2.raw (F115)	5.58219	23.24	359.459	28.7619	6.57065	241.01	63.8478	34.1309	762.602
Area: POS_T10_BSA_D1and2i_3.raw (F116)	6.07946	32.0524	426.162	25.506	12.4094	273.025	76.4093	45.6637	897.307
Area: POS_T10_BSA_D1i_1.raw (F120)	2.67341	18.0098	296.557	20.1132	5.51881	231.393	33.9197	30.2498	638.435		BSA_D1i	2.70827	17.5191	309.482	18.9136	4.98832	211.57	33.0726	31.3194
Area: POS_T10_BSA_D1i_2.raw (F121)	3.04105	16.7292	343.728	19.5652	4.55481	197.733	36.4247	36.6944	658.47
Area: POS_T10_BSA_D1i_3.raw (F122)	2.41034	17.8184	288.16	17.0623	4.89135	205.583	28.8732	27.0142	591.813
Area: POS_T10_BSA_D2i_1.raw (F129)	4.18919	27.9197	436.186	29.1021	8.36114	286.309	72.819	45.3843	910.271		BSA_D2i	4.83088	26.9275	452.599	27.1103	7.74408	308.561	72.3032	45.3168
Area: POS_T10_BSA_D2i_2.raw (F130)	3.73228	23.287	424.705	26.7322	6.29973	277.344	68.9413	42.1355	873.177
Area: POS_T10_BSA_D2i_3.raw (F131)	6.57116	29.5758	496.906	25.4967	8.57138	362.028	75.1493	48.4305	1052.73
Area: POS_T10_BSA_Eto_1.raw (F135)	17.9908	62.5268	742.804	88.4966	23.0471	454.229	241.141	31.9218	1662.16		BSA_Eto	22.7021	82.9416	897.354	93.8267	26.0847	556.4	280.696	35.0702
Area: POS_T10_BSA_Eto_2.raw (F136)	25.3424	102.076	985.112	97.2	29.6226	599.991	276.984	35.6389	2151.97
Area: POS_T10_BSA_Eto_3.raw (F137)	24.7733	84.2221	964.146	95.7836	25.5845	614.98	323.961	37.6499	2171.1
Area: POS_T10_BSA_E_D1and2_i_1.raw (F132)	17.9016	74.4519	967.036	97.621	25.506	538.482	239.136	37.6435	1997.78		BSA_E_D1and2_i	21.8962	89.7573	940.451	93.8516	27.8545	529.497	274.996	33.2863
Area: POS_T10_BSA_E_D1and2_i_2.raw (F133)	23.6536	103.449	976.026	86.6435	28.2087	538.302	282.952	34.284	2073.52
Area: POS_T10_BSA_E_D1and2_i_3.raw (F134)	24.1334	91.3712	878.29	97.2903	29.8487	511.706	302.901	27.9314	1963.47
Area: POS_T10_BSA_Ciso_1.raw (F111)	1.52854	11.0733	276.03	17.3488	3.65339	223.999	22.3797	18.2755	574.288		BSA_Ciso	1.72338	12.8295	306.769	18.6259	4.68074	266.072	22.9657	18.4167
Area: POS_T10_BSA_Ciso_2.raw (F112)	1.70564	12.441	346.633	18.6622	4.78014	280.804	23.2075	17.9699	706.203
Area: POS_T10_BSA_Ciso_3.raw (F113)	1.93595	14.9741	297.644	19.8669	5.60868	293.412	23.31	19.0047	675.756
Area: POS_T10_BSA_D1and2i_iso_1.raw (F117)	3.96996	24.3629	407.204	22.1826	7.66845	286.984	40.5293	20.0974	812.999		BSA_D1and2i_iso	3.70812	24.4235	404.632	22.5324	8.74161	294.542	38.6023	21.5023
Area: POS_T10_BSA_D1and2i_iso_2.raw (F118)	3.0979	21.8532	363.914	23.8084	9.92845	282.603	34.665	22.8877	762.757
Area: POS_T10_BSA_D1and2i_iso_3.raw (F119)	4.0565	27.0542	442.777	21.6061	8.62794	314.039	40.6126	21.5218	880.295
Area: POS_T10_BSA_D1i_iso_1.raw (F123)	3.41701	20.8673	371.156	22.0448	6.62101	302.235	34.6947	22.8987	783.934		BSA_D1i_iso	3.25707	20.633	396.966	22.5541	6.98401	305.68	35.4659	23.6688
Area: POS_T10_BSA_D1i_iso_2.raw (F124)	3.34376	21.5574	382.699	22.6566	6.3507	293.053	34.8325	23.9009	788.393
Area: POS_T10_BSA_D1i_iso_3.raw (F125)	3.01043	19.4742	437.044	22.961	7.98032	321.752	36.8704	24.2069	873.3
Area: POS_T10_BSA_D2_iso_1.raw (F126)	1.65593	15.3749	290.896	18.4866	6.25063	207.853	23.9284	16.5805	581.026		BSA_D2_iso	1.80058	15.5173	311.011	19.537	5.81177	271.05	29.1119	17.8433
Area: POS_T10_BSA_D2_iso_2.raw (F127)	1.81218	14.1131	316.693	19.4929	6.11212	313.642	28.351	13.3485	713.565
Area: POS_T10_BSA_D2_iso_3.raw (F128)	1.93364	17.064	325.444	20.6315	5.07258	291.656	35.0564	23.6008	720.459
Area: POS_T10_ATGLi_1.raw (F99)	8.59188	54.8325	804.958	72.0814	29.1633	568.318	119.084	52.503	1709.53		ATGLi	9.57295	62.3154	794.317	74.27	24.9944	556.728	121.683	52.742
Area: POS_T10_ATGLi_2.raw (F100)	9.50405	66.7167	792.308	76.2924	22.9312	590.966	133	51.5203	1743.24
Area: POS_T10_ATGLi_3.raw (F101)	10.6229	65.397	785.686	74.4363	22.8887	510.899	112.965	54.2026	1637.1
Area: POS_T10_A_D1and2i_1.raw (F96)	10.8222	58.7805	721.052	97.2	25.2504	565.207	141.809	49.6345	1669.76		A_D1and2i	10.4773	61.7062	753.494	82.7434	26.6135	532.142	142.125	45.2823
Area: POS_T10_A_D1and2i_2.raw (F97)	9.91693	66.5357	801.026	75.2896	29.393	506.577	135.242	43.6004	1667.58
Area: POS_T10_A_D1and2i_3.raw (F98)	10.6927	59.8025	738.406	75.7407	25.1971	524.642	149.323	42.6119	1626.42
Area: POS_T10_C_1.raw (F138)	5.28472	38.0242	595.094	61.0443	17.0548	347.165	78.1246	34.6729	1176.46		C	5.78681	38.1198	629.584	65.4594	17.7498	371.846	83.3028	37.8023
Area: POS_T10_C_2.raw (F139)	5.02074	38.2246	677.995	66.2434	16.913	395.983	82.0233	39.5332	1321.94
Area: POS_T10_C_3.raw (F140)	7.05496	38.1107	615.662	69.0907	19.2815	372.39	89.7606	39.2007	1250.55
Area: POS_T10_D1and2i_1.raw (F144)	8.7823	44.2851	609.929	66.0865	17.2151	390.336	93.3585	34.9463	1264.94		D1and2i	8.35731	45.4881	640.996	67.1066	17.9994	444.654	99.3804	33.7275
Area: POS_T10_D1and2i_2.raw (F145)	7.9654	40.8416	624.52	62.7717	16.6048	444.542	99.3837	32.1114	1328.74
Area: POS_T10_D1and2i_3.raw (F146)	8.32423	51.3377	688.539	72.4614	20.1783	499.082	105.399	34.1249	1479.45
Area: POS_T10_D1i_1.raw (F150)	6.73553	36.4638	581.901	63.7653	17.4755	409.244	76.4442	31.991	1224.02		D1i	9.70151	43.0107	673.455	74.5074	18.671	502.94	91.8794	140.781
Area: POS_T10_D1i_2.raw (F151)	9.88744	46.2833	716.758	80.3917	16.1128	547.47	94.0736	188.334	1699.31
Area: POS_T10_D1i_3.raw (F152)	12.4815	46.2851	721.707	79.3653	22.4245	552.105	105.121	202.019	1741.51
Area: POS_T10_D2i_1.raw (F159)	12.7686	46.8959	663.751	64.8633	16.8271	392.129	93.6544	37.8565	1328.75		D2i	8.67746	44.4036	657.959	68.4264	17.9221	446.198	93.1547	42.1073
Area: POS_T10_D2i_2.raw (F160)	7.09362	43.5496	657.16	69.6082	16.9508	437.789	92.158	43.0403	1367.35
Area: POS_T10_D2i_3.raw (F161)	6.17014	42.7653	652.967	70.8077	19.9884	508.677	93.6517	45.4251	1440.45
Area: POS_T10_Eto_1.raw (F165)	22.3556	103.131	1099.76	120.991	35.4451	704.225	249.215	35.2188	2370.34		Eto	27.4021	118.414	1269.14	129.1	41.6986	805.711	282.075	36.7467
Area: POS_T10_Eto_2.raw (F166)	32.4767	126.551	1360.33	134.446	41.1696	818.938	286.195	33.7268	2833.83
Area: POS_T10_Eto_3.raw (F167)	27.374	125.559	1347.35	131.863	48.481	893.972	310.816	41.2944	2926.71
Area: POS_T10_E_D1and2_i_1.raw (F162)	29.3382	124.697	1147.87	135.16	38.0226	832.014	310.284	27.1276	2644.52		E_D1and2_i	34.393	133.55	1264.11	132.863	41.5862	859.982	334.817	33.7429
Area: POS_T10_E_D1and2_i_2.raw (F163)	32.2732	134.518	1365.25	135.66	48.0335	912.196	339.689	34.0918	3001.71
Area: POS_T10_E_D1and2_i_3.raw (F164)	41.5676	141.435	1279.21	127.769	38.7025	835.737	354.478	40.0092	2858.9
Area: POS_T10_Ciso_1.raw (F141)	3.78308	27.8451	651.391	46.4224	10.3649	337.906	49.4481	24.062	1151.22		Ciso	3.83897	33.062	617.27	49.9158	11.6315	375.591	49.7225	26.7724
Area: POS_T10_Ciso_2.raw (F142)	4.15006	33.7365	563.017	52.1422	11.5449	403.058	46.8775	26.5602	1141.09
Area: POS_T10_Ciso_3.raw (F143)	3.58378	37.6045	637.401	51.1827	12.9849	385.809	52.8419	29.6948	1211.1
Area: POS_T10_D1and2i_iso_1.raw (F147)	11.8509	92.8469	881.416	91.9803	33.0967	535.411	258.834	183.425	2088.86		D1and2i_iso	13.0704	98.4172	949.093	92.4144	37.0504	591.623	273.79	194.382
Area: POS_T10_D1and2i_iso_2.raw (F148)	12.9428	91.1998	909.41	92.7133	40.688	601.034	267.591	204.008	2219.59
Area: POS_T10_D1and2i_iso_3.raw (F149)	14.4174	111.205	1056.45	92.5497	37.3664	638.424	294.945	195.711	2441.07
Area: POS_T10_D1i_iso_1.raw (F153)	11.2859	70.9524	835.349	88.0148	31.6895	506.837	206.63	162.921	1913.68		D1i_iso	11.8366	86.2918	873.618	94.2643	30.2153	539.129	220.261	170.548
Area: POS_T10_D1i_iso_2.raw (F154)	11.8281	91.7423	883.924	97.578	23.7852	550.062	229.891	167.767	2056.58
Area: POS_T10_D1i_iso_3.raw (F155)	12.3956	96.1807	901.581	97.2	35.1712	560.488	224.261	180.955	2108.23
Area: POS_T10_D2_iso_1.raw (F156)	3.42398	33.5542	646.079	48.1887	14.6337	358.858	53.3478	28.3841	1186.47		D2_iso	3.99345	36.2252	623.885	49.8463	14.3208	368.613	45.153	27.1727
Area: POS_T10_D2_iso_2.raw (F157)	3.99396	35.1836	622.436	54.2998	14.1604	350.666	49.7946	26.8772	1157.41
Area: POS_T10_D2_iso_3.raw (F158)	4.56242	39.9379	603.141	47.0505	14.1684	396.314	32.3166	26.257	1163.75

## Sheet: LPC-O_pmoles
Index	21	22	23	24
Checked	TRUE	TRUE	TRUE	TRUE
LipidBlast_Name	PC O-16:0	PC O-16:1	LPC O-17:1	PC O-18:0	SUM
EtherLipid	Ether Lipids	Ether Lipids	Ether Lipids	Ether Lipids
shorthand name	LPC-O 16:0	LPC-O 16:1	LPC-O 17:1	LPC-O 18:0			LPC-O 16:0	LPC-O 16:1	LPC-O 17:1	LPC-O 18:0	SUM
Class	LPC-O	LPC-O	LPC-O	LPC-O
RT [min]	1.667	1.09	1.407	2.707
nC	16	16	17	18
nDB	0	1	1	0
Area: POS_T10_BSA_ATGLi_1.raw (F105)	9.8127	62.1064	8.04519	5.64958	85.6139	BSA_ATGLi	9.47727	72.052	13.6313	4.30369	99.4642
Area: POS_T10_BSA_ATGLi_2.raw (F106)	10.0072	75.858	10.5983	3.38574	99.8493
Area: POS_T10_BSA_ATGLi_3.raw (F107)	8.61188	78.1915	22.2503	3.87577	112.929
Area: POS_T10_BSA_A_D1and2i_1.raw (F102)	8.27391	49.5409	11.3656	3.03626	72.2167	BSA_A_D1and2i	7.63921	49.2566	9.90099	3.1789	69.9757
Area: POS_T10_BSA_A_D1and2i_2.raw (F103)	7.67102	48.892	10.6983	3.40575	70.6671
Area: POS_T10_BSA_A_D1and2i_3.raw (F104)	6.97271	49.3367	7.63907	3.0947	67.0432
Area: POS_T10_BSA_C_1.raw (F108)	12.6915	56.9069	13.1168	3.28683	86.002	BSA_C	10.9339	62.6563	12.0878	4.14216	89.8201
Area: POS_T10_BSA_C_2.raw (F109)	8.48494	59.4939	10.5802	4.24366	82.8026
Area: POS_T10_BSA_C_3.raw (F110)	11.6253	71.5681	12.5664	4.89599	100.656
Area: POS_T10_BSA_D1and2i_1.raw (F114)	8.53136	55.7255	12.2135	3.31976	79.7901	BSA_D1and2i	8.19894	54.2008	12.6003	3.62618	78.6262
Area: POS_T10_BSA_D1and2i_2.raw (F115)	5.67628	47.7944	10.2328	4.15105	67.8545
Area: POS_T10_BSA_D1and2i_3.raw (F116)	10.3892	59.0824	15.3546	3.40772	88.234
Area: POS_T10_BSA_D1i_1.raw (F120)	11.4985	39.0495	13.1063	2.75902	66.4133	BSA_D1i	8.81779	36.9825	12.4784	2.89287	61.1716
Area: POS_T10_BSA_D1i_2.raw (F121)	6.78586	40.9592	12.1162	2.61617	62.4774
Area: POS_T10_BSA_D1i_3.raw (F122)	8.16897	30.9389	12.2128	3.30343	54.6241
Area: POS_T10_BSA_D2i_1.raw (F129)	9.60795	58.7822	15.0123	3.95815	87.3606	BSA_D2i	9.94061	64.4483	13.2237	4.03508	91.6477
Area: POS_T10_BSA_D2i_2.raw (F130)	8.97385	54.1735	11.7864	2.87048	77.8043
Area: POS_T10_BSA_D2i_3.raw (F131)	11.24	80.3892	12.8723	5.27662	109.778
Area: POS_T10_BSA_Eto_1.raw (F135)	17.533	66.5311	7.60713	4.60509	96.2763	BSA_Eto	16.9389	83.7383	10.36	6.02252	117.06
Area: POS_T10_BSA_Eto_2.raw (F136)	18.3437	94.5313	12.7079	7.43241	133.015
Area: POS_T10_BSA_Eto_3.raw (F137)	14.94	90.1525	10.765	6.03006	121.888
Area: POS_T10_BSA_E_D1and2_i_1.raw (F132)	12.7128	59.5329	8.24901	5.5156	86.0103	BSA_E_D1and2_i	13.785	70.4068	11.6031	6.89772	102.693
Area: POS_T10_BSA_E_D1and2_i_2.raw (F133)	15.3586	76.9495	13.4096	9.49026	115.208
Area: POS_T10_BSA_E_D1and2_i_3.raw (F134)	13.2835	74.738	13.1508	5.6873	106.86
Area: POS_T10_BSA_Ciso_1.raw (F111)	8.83437	10.6614	2.65647	3.20223	25.3545	BSA_Ciso	6.87497	15.1729	8.30547	4.25214	34.6055
Area: POS_T10_BSA_Ciso_2.raw (F112)	5.92461	16.3832	11.1116	5.3963	38.8158
Area: POS_T10_BSA_Ciso_3.raw (F113)	5.86592	18.4742	11.1483	4.15789	39.6463
Area: POS_T10_BSA_D1and2i_iso_1.raw (F117)	9.35831	31.1433	14.0743	7.11917	61.6951	BSA_D1and2i_iso	9.34752	28.9959	14.1871	6.63032	59.1609
Area: POS_T10_BSA_D1and2i_iso_2.raw (F118)	10.4769	27.9982	12.6443	6.4181	57.5375
Area: POS_T10_BSA_D1and2i_iso_3.raw (F119)	8.20737	27.8463	15.8427	6.35368	58.2501
Area: POS_T10_BSA_D1i_iso_1.raw (F123)	12.4366	28.1758	11.5743	5.50017	57.6868	BSA_D1i_iso	10.4802	29.9613	12.3513	6.18196	58.9748
Area: POS_T10_BSA_D1i_iso_2.raw (F124)	10.1757	33.0047	13.6623	6.3955	63.2381
Area: POS_T10_BSA_D1i_iso_3.raw (F125)	8.82846	28.7034	11.8174	6.65021	55.9995
Area: POS_T10_BSA_D2_iso_1.raw (F126)	8.437	17.0175	3.11769	3.31723	31.8895	BSA_D2_iso	8.5499	17.6643	6.84594	4.30418	37.3643
Area: POS_T10_BSA_D2_iso_2.raw (F127)	7.34695	15.7871	3.16004	4.82284	31.1169
Area: POS_T10_BSA_D2_iso_3.raw (F128)	9.86576	20.1883	14.2601	4.77247	49.0866
Area: POS_T10_ATGLi_1.raw (F99)	28.6917	86.9413	14.0248	16.4893	146.147	ATGLi	28.2882	88.1977	16.0696	16.5856	149.141
Area: POS_T10_ATGLi_2.raw (F100)	33.6954	89.348	17.8296	16.6212	157.494
Area: POS_T10_ATGLi_3.raw (F101)	22.4775	88.304	16.3545	16.6464	143.782
Area: POS_T10_A_D1and2i_1.raw (F96)	33.8098	71.6484	11.6969	16.1613	133.316	A_D1and2i	33.9921	66.2708	12.0473	17.0976	129.408
Area: POS_T10_A_D1and2i_2.raw (F97)	31.4146	63.1519	12.4204	16.3918	123.379
Area: POS_T10_A_D1and2i_3.raw (F98)	36.7518	64.0121	12.0247	18.7398	131.528
Area: POS_T10_C_1.raw (F138)	23.7213	48.4952	9.82965	14.1179	96.1641	C	28.4858	55.2545	9.69196	14.6798	108.112
Area: POS_T10_C_2.raw (F139)	29.8074	54.1883	9.53378	16.0103	109.54
Area: POS_T10_C_3.raw (F140)	31.9289	63.0799	9.71246	13.9114	118.633
Area: POS_T10_D1and2i_1.raw (F144)	19.7195	55.3816	10.8244	14.4562	100.382	D1and2i	23.4687	57.3675	11.0962	16.9588	108.891
Area: POS_T10_D1and2i_2.raw (F145)	21.4917	58.4892	10.747	16.5384	107.266
Area: POS_T10_D1and2i_3.raw (F146)	29.1951	58.2317	11.7172	19.8817	119.026
Area: POS_T10_D1i_1.raw (F150)	26.8342	54.503	8.13175	14.4026	103.872	D1i	39.3191	244.882	40.0034	15.6211	339.826
Area: POS_T10_D1i_2.raw (F151)	33.2933	314.011	55.4798	15.9525	418.737
Area: POS_T10_D1i_3.raw (F152)	57.8299	366.132	56.3986	16.5083	496.868
Area: POS_T10_D2i_1.raw (F159)	19.4155	79.1053	11.0413	12.5404	122.103	D2i	21.896	69.8025	11.4191	15.5914	118.709
Area: POS_T10_D2i_2.raw (F160)	19.2879	63.1629	11.0567	18.2029	111.71
Area: POS_T10_D2i_3.raw (F161)	26.9846	67.1394	12.1594	16.0311	122.315
Area: POS_T10_Eto_1.raw (F165)	54.5501	74.9325	11.5023	16.494	157.479	Eto	44.7225	83.1192	12.2018	18.0501	158.094
Area: POS_T10_Eto_2.raw (F166)	37.1791	88.9273	12.8154	18.2925	157.214
Area: POS_T10_Eto_3.raw (F167)	42.4384	85.4977	12.2876	19.3637	159.587
Area: POS_T10_E_D1and2_i_1.raw (F162)	40.4156	78.5026	9.9119	17.3166	146.147	E_D1and2_i	34.9014	84.8166	12.0948	18.8767	150.689
Area: POS_T10_E_D1and2_i_2.raw (F163)	34.2789	82.7653	14.1187	20.6576	151.821
Area: POS_T10_E_D1and2_i_3.raw (F164)	30.0097	93.1817	12.2536	18.656	154.101
Area: POS_T10_Ciso_1.raw (F141)	19.0097	22.0951	11.1471	12.9318	65.1837	Ciso	17.8505	24.1878	12.1697	13.2279	67.436
Area: POS_T10_Ciso_2.raw (F142)	15.8535	23.8202	12.4945	12.16	64.3282
Area: POS_T10_Ciso_3.raw (F143)	18.6885	26.6479	12.8676	14.592	72.796
Area: POS_T10_D1and2i_iso_1.raw (F147)	68.9225	292.196	62.9988	15.1947	439.312	D1and2i_iso	71.0988	310.367	65.1604	16.6762	463.302
Area: POS_T10_D1and2i_iso_2.raw (F148)	44.9201	300.475	60.042	17.4279	422.865
Area: POS_T10_D1and2i_iso_3.raw (F149)	99.4538	338.429	72.4403	17.4061	527.729
Area: POS_T10_D1i_iso_1.raw (F153)	65.487	247.819	47.8758	17.2943	378.476	D1i_iso	68.8953	254.472	58.1789	17.5214	399.068
Area: POS_T10_D1i_iso_2.raw (F154)	73.1567	267.738	62.4934	18.276	421.665
Area: POS_T10_D1i_iso_3.raw (F155)	68.0423	247.859	64.1675	16.9939	397.063
Area: POS_T10_D2_iso_1.raw (F156)	18.1269	26.2296	12.8811	13.6337	70.8713	D2_iso	22.9182	25.0321	13.5054	13.1909	74.6467
Area: POS_T10_D2_iso_2.raw (F157)	17.9469	24.1618	13.3605	12.3562	67.8255
Area: POS_T10_D2_iso_3.raw (F158)	32.6808	24.7049	14.2747	13.5829	85.2433

## Sheet: PC_pmoles
Index	41	42	43	44	45	46	47	48	49	50	51	52	53	54	55	56	57	58	59	60	61	62	63	64	65	66	67	68	69	70	71	72	73	74	75	76	77	78	79	80	81	82	83	85	86	87	88	89	90
Checked	TRUE	TRUE	TRUE	TRUE	TRUE	TRUE	TRUE	TRUE	TRUE	TRUE	TRUE	TRUE	TRUE	TRUE	TRUE	TRUE	TRUE	TRUE	TRUE	TRUE	TRUE	TRUE	TRUE	TRUE	TRUE	TRUE	TRUE	TRUE	TRUE	TRUE	TRUE	TRUE	TRUE	TRUE	TRUE	TRUE	TRUE	TRUE	TRUE	TRUE	TRUE	TRUE	TRUE	TRUE	TRUE	TRUE	TRUE	TRUE	TRUE
LipidBlast_Name	PC 28:0	PC 29:0	PC 29:1	PC 30:0	PC 30:0	PC 30:1	PC 30:1	PC 30:2	PC 31:0	PC 31:0	PC 31:1	PC 31:1	PC 31:1	PC 31:1	PC 31:2	PC 32:0	PC 32:0	PC 32:0	PC 32:1	PC 32:1	PC 32:1	PC 32:1	PC 32:1	PC 32:1	PC 32:2	PC 32:2	PC 32:2	PC 32:2	PC 32:3	PC 33:0	PC 33:0	PC 33:0	PC 33:1	PC 33:1	PC 33:1	PC 33:1	PC 33:1	PC 33:2	PC 33:2	PC 33:6	PC 33:6	PC 34:0	PC 34:0	PC 34:0	PC 34:1	PC 34:1	PC 34:1	PC 34:2	PC 34:2
EtherLipid
shorthand name	PC 28:0	PC 29:0	PC 29:1	PC 30:0	PC 30:0	PC 30:1	PC 30:1	PC 30:2	PC 31:0	PC 31:0	PC 31:1	PC 31:1	PC 31:1	PC 31:1	PC 31:2	PC 32:0	PC 32:0	PC 32:0	PC 32:1	PC 32:1	PC 32:1	PC 32:1	PC 32:1	PC 32:1	PC 32:2	PC 32:2	PC 32:2	PC 32:2	PC 32:3	PC 33:0	PC 33:0	PC 33:0	PC 33:1	PC 33:1	PC 33:1	PC 33:1	PC 33:1	PC 33:2	PC 33:2	PC 33:6	PC 33:6	PC 34:0	PC 34:0	PC 34:0	PC 34:1	PC 34:1	PC 34:1	PC 34:2	PC 34:2
Class	PC	PC	PC	PC	PC	PC	PC	PC	PC	PC	PC	PC	PC	PC	PC	PC	PC	PC	PC	PC	PC	PC	PC	PC	PC	PC	PC	PC	PC	PC	PC	PC	PC	PC	PC	PC	PC	PC	PC	PC	PC	PC	PC	PC	PC	PC	PC	PC	PC
RT [min]	5.298	5.708	4.995	6.108	5.953	5.361	5.502	4.682	6.515	6.343	5.757	5.593	7.235	5.978	5.041	6.915	6.767	6.609	6.153	6.3	6.031	5.975	6.438	6.37	5.402	5.537	5.691	5.613	4.958	7.149	7.304	6.992	6.539	6.392	6.336	6.676	6.766	5.776	5.935	5.682	5.711	7.687	7.536	7.318	6.934	6.77	7.09	6.154	6.309
nC	28	29	29	30	30	30	30	30	31	31	31	31	31	31	31	32	32	32	32	32	32	32	32	32	32	32	32	32	32	33	33	33	33	33	33	33	33	33	33	33	33	34	34	34	34	34	34	34	34
nDB	0	0	1	0	0	1	1	2	0	0	1	1	1	1	2	0	0	0	1	1	1	1	1	1	2	2	2	2	3	0	0	0	1	1	1	1	1	2	2	6	6	0	0	0	1	1	1	2	2
Area: POS_T10_BSA_ATGLi_1.raw (F105)	14.6046	51.2981	10.3908	355.076	24.8641	572.275	7.27328	23.6823	489.472	109.483	2064.84	51.6771	16.2107	7.72369	89.5355	795.908	433.531	80.6721	16470.1	221.231	78.763	27.7461	23.6228	13.7747	6081.57	212.619	42.8624	7.67662	24.1232	309.116	95.5291	3.563	4983.22	491.02	119.491	55.6571	47.5466	1928.7	167.3	12.9635	11.2146	133.251	62.107	11.5467	11937.9	514.154	64.1852	8056.3	746.788
Area: POS_T10_BSA_ATGLi_2.raw (F106)	10.6528	54.0479	9.77621	308.229	21.8927	451.221	14.8985	21.0876	464.939	108.662	1907.68	45.559	17.7621	6.45864	77.2132	729.337	181.301	66.0844	15383.2	203.746	101.345	35.7375	21.8856	13.8098	5624.99	195.69	37.6828	8.45278	20.6362	295.636	90.2023	3.544	4259.29	467.767	38.9107	49.9283	11.2677	1766.84	136.352	9.36293	11.8868	126.127	53.2071	13.5793	10873.1	216.045	75.5787	7379.24	705.141
Area: POS_T10_BSA_ATGLi_3.raw (F107)	14.187	50.0438	10.8639	389.942	23.595	564.449	16.6053	26.6595	500.906	117.748	1953.89	52.8284	18.5335	6.45527	100.988	809.184	337.757	91.857	16787.9	269.226	133.418	63.5341	33.8777	12.6708	6007.72	251.132	54.6056	7.36304	25.4994	300.479	97.8861	2.7332	4640.7	525.134	80.2529	58.5918	33.0281	1883.72	147.972	14.2087	10.4068	126.716	70.6539	10.3312	11632.4	405.53	75.1025	8661.09	780.003
Area: POS_T10_BSA_A_D1and2i_1.raw (F102)	13.9589	53.1079	16.5586	318.872	23.8141	590.495	19.7658	37.9947	498.412	106.472	1915.53	48.9331	17.2498	7.48302	120.682	812.661	362.066	70.7849	16773	194.775	122.301	23.1447	21.136	12.9925	6260.15	210.594	35.8204	8.47199	24.6966	287.645	92.9129	3.41403	4648.4	484.572	88.2468	70.4919	35.7179	1851.18	142.635	12.1284	10.2691	143.92	62.0355	5.43478	10794.7	434.918	77.4172	8008.91	710.697
Area: POS_T10_BSA_A_D1and2i_2.raw (F103)	13.5693	49.9207	18.5829	354.117	22.3912	678.464	18.1163	34.8411	489.601	113.857	1890.56	48.9448	17.7494	6.74458	117.594	692.3	373.671	72.6459	15909.1	217.408	115.259	38.0123	21.9065	11.1777	6698.91	211.078	57.3814	13.4605	29.2947	312.36	91.6443	6.37082	4451.74	502.96	74.9365	70.767	35.7157	1794.53	160.353	15.9299	11.2501	136.724	66.9076	14.4528	10261.8	373.959	81.1948	7830.99	721.115
Area: POS_T10_BSA_A_D1and2i_3.raw (F104)	15.1568	55.3579	17.7047	315.435	21.2325	513.38	16.5187	30.6501	455.098	108.491	1785.6	52.1359	17.9975	7.20127	121.086	706.3	158.723	75.6748	14888.6	242.189	113.607	37.7573	24.0033	12.8449	6334.86	220.541	37.114	7.37785	26.3355	278.967	85.015	3.04595	4025.39	513.694	26.8884	56.8887	11.7807	1807.12	171.295	9.68435	9.43923	128.562	57.0694	17.0582	9926.14	188.437	72.5483	7926.04	707.813
Area: POS_T10_BSA_C_1.raw (F108)	14.7238	47.6373	13.8003	324.751	24.0632	576.532	16.2997	24.082	482.721	110.806	2169.3	52.9578	17.8637	5.06744	98.9619	712.645	156.731	82.2239	15726.1	237.597	115.473	32.5427	26.6205	11.5251	6582.86	206.49	38.8004	7.99782	24.369	302.663	97.9347	4.0315	4266.05	545.185	67.7994	60.8676	14.0073	1952.9	161.469	12.4438	11.0666	117.279	57.1769	3.13907	10551.8	177.242	70.0876	7576.86	689.246
Area: POS_T10_BSA_C_2.raw (F109)	12.9328	70.4516	15.4028	389.467	25.7457	648.231	19.454	30.2377	541.999	125.972	2115.57	53.104	22.1017	6.79774	103.537	786.497	188.313	101.561	17067.9	236.462	135.824	49.1209	27.6673	12.8773	6395.58	210.506	53.0458	9.18635	29.4988	311.76	103.104	4.23371	4898.16	543.977	79.758	67.0509	16.9931	1974.35	170.009	24.7256	19.0129	133.214	60.7305	14.8726	11006.7	223.99	73.4133	8151.02	790.845
Area: POS_T10_BSA_C_3.raw (F110)	16.0978	73.7135	17.454	419.318	27.8144	678.785	9.97985	30.8936	527.927	141.463	2332.47	60.63	21.6279	5.91312	127.621	806.162	202.321	96.658	18385.6	303.627	146.687	36.0517	24.8981	15.7234	6413.78	266.298	52.3668	8.66214	30.3978	357.445	97.5666	4.32178	4951.28	623.038	138.04	51.886	11.421	2222.02	187.844	21.6715	12.9491	126.716	75.8912	1.79468	11579.1	234.919	76.7078	9144.14	909.523
Area: POS_T10_BSA_D1and2i_1.raw (F114)	13.5558	58.3828	17.5695	339.339	21.4036	706.324	21.1785	38.819	477.219	114.086	2204.98	54.8726	15.1044	4.51238	170.294	775.359	186.387	88.5438	18412.1	248.19	117.97	29.1558	18.0212	12.2919	6307.47	214.575	63.6433	10.6808	31.1641	286.58	100.763	5.46795	4187.91	497.707	110.781	60.5134	15.1712	1949.91	160.939	12.4811	9.97661	136.319	59.0428	2.76483	10356.5	203.828	72.2174	8730.15	787.384
Area: POS_T10_BSA_D1and2i_2.raw (F115)	18.8701	69.6117	20.5027	353.942	22.1153	644.372	20.2104	40.1421	472.67	115.729	2091.75	51.0213	17.2082	6.18058	179.427	768.956	183.033	95.0202	17896.1	237.318	80.8878	32.5452	24.0125	17.2929	6183.76	244.316	49.3461	14.007	33.8914	322.048	102.966	6.73367	4193.59	516.472	70.0367	56.2907	12.1311	1946.84	167.215	14.6745	18.734	123.16	68.3177	10.9088	10808	218.613	78.8623	8721.76	744.882
Area: POS_T10_BSA_D1and2i_3.raw (F116)	16.9619	70.8984	22.3305	378.741	23.5229	701.901	24.6729	48.3136	514.797	118.431	2232.85	51.7917	18.7491	4.49184	180.818	795.651	185.618	85.9533	18101.7	225.942	109.442	42.729	20.8548	18.9342	6584.4	221.88	69.38	11.6163	35.9607	313.03	89.2433	8.1616	4534.04	571.918	109.447	60.2483	13.3551	2008.1	181.562	11.0216	11.0216	132.807	67.4077	2.65112	10628	212.91	76.647	9024.62	770.264
Area: POS_T10_BSA_D1i_1.raw (F120)	17.6171	78.9838	18.5946	511.325	27.4208	714.745	20.4283	25.3603	645.627	133.326	2851.46	55.9848	21.928	8.66973	136.156	887.885	280.167	133.882	19630.2	251.542	137.882	53.1712	30.8181	14.4729	7747.09	228.268	48.5349	14.9591	20.4818	385.239	110.339	4.34767	5865.37	646.762	88.0191	77.1038	18.5419	2447.56	230.935	13.1177	12.9132	148.624	83.0827	3.88252	11998.2	233.609	88.6696	9201.01	924.126
Area: POS_T10_BSA_D1i_2.raw (F121)	20.9736	81.8047	15.912	470.32	24.8373	644.059	17.5395	19.3861	636.77	140.678	2679.05	55.5204	22.566	5.60021	123.618	904.709	223.718	118.215	20471.6	301.175	96.5199	54.0833	27.2886	11.3717	7323.38	264.274	43.6455	10.8684	23.0906	374.829	121.624	3.86164	5418.68	665.28	91.3457	71.324	15.9769	2290.76	201.658	15.4998	12.9286	153.805	73.0276	12.5003	12665.3	227.746	86.3584	8872.44	881.01
Area: POS_T10_BSA_D1i_3.raw (F122)	17.2384	91.6725	17.6111	489.49	28.3714	690.768	22.2208	16.4743	705.862	155.088	2635.3	63.9021	23.8789	7.68554	136.785	867.749	303.161	113.924	21564.3	310.118	152.165	41.1982	27.0697	21.0469	7170.95	317.768	67.133	15.1545	24.8139	416.242	114.053	5.38267	5243.5	657.696	96.4969	66.4859	33.3162	2345.8	200.862	44.0851	12.6679	124.761	80.387	13.5472	11908.9	348.262	57.3137	9091.93	1091.12
Area: POS_T10_BSA_D2i_1.raw (F129)	13.9022	68.7837	16.3634	345.342	24.0373	642.845	18.8333	19.8598	546.758	126.12	2029.34	54.3513	15.5598	10.3773	104.764	757.809	322.052	85.8005	17173.4	292.03	147.939	45.0073	23.3515	13.7446	6298.94	219.292	46.6365	9.14278	23.8973	319.453	105.638	5.3891	5059.84	559.883	91.8047	69.1511	24.3395	1827.68	172.512	12.7244	11.2531	140.904	64.046	4.02817	11380.4	380.125	86.4556	8406.62	781.984
Area: POS_T10_BSA_D2i_2.raw (F130)	13.1178	58.5535	14.8915	383.932	25.7965	611.652	18.5769	27.62	602.273	131.541	2259.97	52.1223	19.2726	5.73016	96.7666	894.586	184.294	99.7714	18481.3	296.966	127.943	45.1458	28.4887	14.5826	6476.65	224.407	45.6025	7.56634	23.3922	335.595	102.179	3.40239	5274.18	541.464	76.7253	73.5816	10.1386	2086.58	179.599	15.8192	11.4122	144.221	67.7468	13.299	11969.4	217.247	82.3353	8825.84	966.456
Area: POS_T10_BSA_D2i_3.raw (F131)	16.7324	71.2233	17.3603	350.811	24.9913	613.099	17.0358	22.2281	550.386	136.434	2272.63	57.1187	16.9665	9.30322	106.907	837.801	176.176	93.8336	18516.2	227.509	125.124	47.7896	27.663	14.224	6972.07	285.024	55.3792	10.3348	28.1757	330.589	100.291	4.94375	4861.73	564.26	118.003	80.4267	12.6717	1800.36	206.698	9.94438	11.6288	147.536	70.7082	11.3971	11762.3	196.212	79.555	8743.13	855.745
Area: POS_T10_BSA_Eto_1.raw (F135)	11.861	46.7241	13.3047	301.617	18.9365	493.709	12.6559	20.7115	460.092	98.9001	1600.85	42.8766	13.8302	5.05557	97.9065	732.251	141.367	72.0661	14720.2	168.329	106.22	22.9188	19.3376	11.1188	5339.85	168.359	24.8831	8.04121	16.2682	257.388	90.9014	2.84975	4151.79	450.637	45.7277	47.8638	8.09067	1516.12	138.13	8.21194	8.09815	104.219	50.9393	12.3818	10065.2	165.6	63.0125	7395.22	657.816
Area: POS_T10_BSA_Eto_2.raw (F136)	10.2396	54.3615	12.6074	311.363	19.8294	531.093	14.1164	31.3711	446.068	98.9133	1832.03	46.071	12.3528	5.51635	108.127	669.513	234.613	70.6085	15150.6	248.698	109.025	37.7136	18.9703	11.9022	5418.94	218.497	32.0703	8.10155	17.4636	257.271	92.7434	3.33711	3923.04	412.987	63.2004	49.9083	20.9381	1655.32	123.015	34.6993	9.65818	111.186	47.4597	4.98419	10062	270.078	49.1399	7646.13	616.576
Area: POS_T10_BSA_Eto_3.raw (F137)	12.5259	49.8728	13.6123	300.653	20.1263	557.203	12.415	30.8116	462.611	100.279	1698.7	49.1297	14.3482	4.6261	134.531	724.243	260.118	65.5058	14831	175.957	110.272	34.1043	17.4955	19.7881	5625.59	181.448	33.1375	6.78152	18.1374	271.817	87.8699	4.44345	4022.94	437.84	84.6928	40.8595	27.0074	1680.43	131.07	11.2795	9.58672	118.148	60.9392	6.80675	10547.7	277.99	65.3319	7323.33	719.265
Area: POS_T10_BSA_E_D1and2_i_1.raw (F132)	12.0943	57.4171	16.1581	318.427	21.9449	572.216	15.5049	31.8491	493.847	101.511	1872.65	47.1066	15.9074	5.22147	142.077	716.285	150.658	93.0699	15071.9	252.06	101.358	25.2887	14.9273	12.2792	5866.74	172.348	32.4029	9.59604	22.9186	279.596	88.5889	5.04217	4744.84	444.323	71.9063	48.4421	11.6886	1836.04	131.549	8.18851	9.74956	112.885	56.2658	3.65941	10368.7	166.148	42.5825	7842.41	717.197
Area: POS_T10_BSA_E_D1and2_i_2.raw (F133)	12.7496	57.6703	16.3884	294.833	19.6338	539.109	14.3358	31.6042	465.814	90.1569	1751.25	39.7917	15.9061	5.49569	146.626	715.54	261.577	88.1559	14083.6	179.29	108.955	32.767	17.6995	11.5603	5548.15	172.821	35.8331	11.3411	19.1812	244.957	87.4018	2.21088	4050.78	404.491	58.2482	51.4249	21.2471	1742.07	128.859	9.24074	9.44647	114.035	56.8319	4.61488	9452.75	297.101	63.3058	7269.37	634.549
Area: POS_T10_BSA_E_D1and2_i_3.raw (F134)	14.058	58.2005	17.1592	363.138	21.7324	696.964	5.79553	44.8207	494.71	109.517	2012.62	52.0678	16.4973	5.86345	168.208	828.664	412.443	77.681	15729.4	212.074	131.32	44.7243	21.0251	12.0281	6707.91	202.368	33.9533	7.92253	22.1441	294.442	93.1564	3.42054	4712.6	478.547	94.3239	67.5209	41.9865	1805.27	137.145	11.3133	11.2503	122.191	58.9529	2.39751	11141.7	433.811	67.362	8023.72	660.417
Area: POS_T10_BSA_Ciso_1.raw (F111)	13.4472	69.0911	12.5234	441.139	26.3829	531.52	12.8875	12.8657	623.46	126.207	2232.59	49.8962	18.2623	5.81064	75.3994	808.253	191.312	74.7681	17194.6	208.653	137.432	35.2008	25.2648	17.2032	5919.34	235.501	30.4436	10.6576	13.1769	309.867	99.6745	2.9047	4851.75	562.015	66.0633	66.3653	17.5166	1926.07	184.02	9.70933	11.8488	91.1143	79.8366	1.91077	11452.2	206.148	78.657	7303.59	903.645
Area: POS_T10_BSA_Ciso_2.raw (F112)	13.9951	68.2309	9.31593	493.155	24.2519	594.689	14.0151	10.9096	636.357	132.419	2866.55	49.8103	24.409	6.29806	88.4078	849.558	304.011	81.6723	18212.1	253.249	122.874	31.3766	26.272	15.5957	7070.06	239.78	43.1518	15.1954	15.2755	348.536	117.414	2.99665	5348.43	612.41	96.869	63.3042	23.9341	2308.86	187.618	13.2572	13.0028	97.9738	71.7885	12.5728	12023.4	337.175	88.2376	7836.52	875.459
Area: POS_T10_BSA_Ciso_3.raw (F113)	15.7834	67.9177	11.3285	556.822	31.1438	745.632	14.4749	15.3904	798.383	148.749	2656.7	59.5042	23.1267	9.29833	106.277	1039.42	401.552	78.1917	18978	312.693	151.95	34.3521	30.2654	17.3415	7593.56	260.027	41.6277	13.3836	18.5189	438.422	117.722	3.4594	5987.38	652.596	71.391	76.5428	39.428	2484.89	214.241	28.4828	13.8815	103.128	104.131	4.50251	14237.7	426.264	91.2324	8216.92	1091.82
Area: POS_T10_BSA_D1and2i_iso_1.raw (F117)	23.0615	101.066	24.5684	662.137	34.3706	860.882	17.5092	26.7858	953.306	162.682	3147.79	65.2021	25.5992	6.67054	163.012	1165.57	509.222	80.1062	21710.2	317.629	166.08	57.7204	30.8996	18.2559	7343.15	280.461	47.5618	13.2176	22.2844	389.232	156.291	4.47076	5557.06	748.914	200.07	88.6038	44.7829	2477.27	246.657	31.3491	15.092	157.238	87.4851	15.2987	12292.7	565.129	97.9998	8980.33	1016.8
Area: POS_T10_BSA_D1and2i_iso_2.raw (F118)	20.0125	77.0797	17.0253	518.692	25.7962	708.768	17.1395	18.1659	720.028	133.618	2396.86	57.0088	23.1141	7.49786	135.601	1034.42	477.332	73.5915	18341	253.807	133.349	46.5138	14.329	14.937	5890.18	208.019	45.2058	8.84331	16.4542	348.512	114.228	4.32248	4715.32	575.882	163.389	82.522	47.4578	1769.5	187.322	14.5223	9.92953	119.261	77.5933	4.41816	11153.7	524.574	84.5733	7536.79	978.571
Area: POS_T10_BSA_D1and2i_iso_3.raw (F119)	18.2095	89.8737	23.9044	583.668	30.5242	850.831	18.4418	25.8351	816.071	157.425	2834.82	69.2367	23.7496	6.48323	145.239	1064.82	254.607	100.233	19368.9	266.998	147.567	38.4699	27.588	17.2159	7417.75	267.251	49.641	16.9227	18.0466	381.657	115.595	3.42878	5218.55	730.731	113	77.8896	25.4713	2230.82	211.584	16.9783	11.0454	133.263	78.446	14.2032	12676.3	292.633	90.6852	8278.29	1085.76
Area: POS_T10_BSA_D1i_iso_1.raw (F123)	20.0237	87.7138	19.9881	595.227	25.9698	699.772	5.67954	21.4994	794.993	144.787	2593.45	57.3539	21.9117	6.12773	121.317	1077.14	213.121	95.1532	17307.3	315.431	120.095	40.1827	32.1302	17.3662	6592.6	239.856	44.9496	11.7582	19.118	374.259	125.395	7.1532	5327.99	654.808	107.058	65.5645	20.1016	2144.79	193.449	47.9052	13.0703	139.267	69.5839	3.51909	12427	220.533	83.2592	7310.46	1068.32
Area: POS_T10_BSA_D1i_iso_2.raw (F124)	24.847	90.3735	21.1681	676.799	29.8477	765.251	7.59009	25.478	867.461	149.199	3071.79	59.0181	24.1528	7.39975	109.206	1119.41	246.739	104.659	20620.9	262.687	170.247	54.1868	25.9347	19.8377	7628.22	281.784	47.6311	9.10881	19.8856	400.636	136.879	8.24587	5466.77	668.234	89.7971	64.3343	18.0648	2345.12	209.138	10.7644	12.7698	150.196	82.0142	12.2194	13576.5	284.254	103.241	8554.78	1136.16
Area: POS_T10_BSA_D1i_iso_3.raw (F125)	18.847	94.092	23.1668	559.373	31.3763	725.374	17.4771	26.3157	863.304	155.902	3041.42	64.6216	26.2659	6.80701	131.526	1190.73	497.33	85.0939	20437.1	330.649	160.822	52.6764	28.3665	18.3536	7138.19	251.907	45.2736	9.43884	18.7789	358.044	137.638	2.82197	5503.81	674.139	182.513	87.197	45.6941	2225.5	204.744	16.385	13.139	136.244	87.5654	3.62889	13343.2	575.873	103.502	8410.78	1106.47
Area: POS_T10_BSA_D2_iso_1.raw (F126)	16.6464	76.0415	11.5976	482.016	29.7349	644.635	14.6011	16.3122	815.534	158.682	2748.89	56.1823	24.9608	5.64599	114.676	1076.31	562.278	134.143	20589.8	292.195	137.533	34.7753	30.293	23.5269	7524.74	245.946	39.3052	13.4653	19.3034	384.643	112.517	6.55312	6380.97	674.428	122.822	93.7068	60.6293	2330.96	194.102	13.4163	12.3476	115.715	85.2649	3.4447	13283.7	582.455	101.123	8544.27	1072.87
Area: POS_T10_BSA_D2_iso_2.raw (F127)	16.7223	68.1461	12.1295	501.85	22.4574	584.785	6.00696	8.34232	723.205	129.626	2661.3	54.9858	21.6759	6.77254	75.8307	927.886	242.207	91.6045	17064	246.318	128.936	32.898	26.033	16.5884	7238.37	219.89	43.3933	13.5569	14.4057	366.234	126.175	7.28027	4990.7	590.012	51.814	72.8246	28.4431	2341.05	195.616	13.4735	11.5574	104.69	67.7693	16.8817	13167.6	286.662	87.9715	7389.72	890.463
Area: POS_T10_BSA_D2_iso_3.raw (F128)	15.9098	78.118	14.512	526.391	33.0041	653.274	20.6426	10.9763	819.053	163.48	2796.71	67.8898	25.1305	8.7995	109.718	982.566	249.699	98.2389	21311	346.537	106.609	36.5421	32.3721	18.5949	6929.08	259.575	40.9004	10.6193	17.448	424.779	119.237	4.94458	6327.03	721.835	183.485	83.9346	20.5004	2387.8	226.644	15.1656	13.3103	114.012	80.2054	7.57246	13415.2	293.006	100.049	8709.05	1063.65
Area: POS_T10_ATGLi_1.raw (F99)	12.3748	61.4906	11.8677	373.477	22.6353	511.247	14.5296	26.8114	501.078	37.5254	1985.17	53.9283	16.4299	5.85465	87.4349	819.397	287.072	76.6523	15616.9	266.437	77.4789	31.0161	21.028	14.0315	6241.8	217.084	55.817	8.4898	22.7909	311.881	90.6965	4.34795	4685.16	492.056	91.6043	54.6667	24.4854	1967.72	150.142	25.8486	13.9498	125.45	55.3609	2.15789	11245	368.551	75.7409	7585.65	763.87
Area: POS_T10_ATGLi_2.raw (F100)	11.1503	59.4961	11.6677	324.416	23.7547	540.438	14.0691	20.6679	509.477	111.471	1959.41	48.5297	15.5601	6.49439	71.3147	820.896	137.365	76.6803	15341.9	268.702	110.519	32.941	14.2848	16.9794	5632.4	188.227	33.7345	6.90281	24.1128	305.087	96.9082	8.08134	4412.6	486.208	77.9763	62.6876	9.20086	1846.02	148.574	9.44235	11.8924	127.456	56.234	7.06978	11908.5	155.043	92.3914	7318.62	807.159
Area: POS_T10_ATGLi_3.raw (F101)	14.4072	54.7736	10.6348	342.15	23.1733	517.961	17.441	26.0606	445.671	117.892	1938.72	52.6672	14.4671	6.48732	85.8511	634.436	211.666	46.976	14937.1	218.659	116.901	34.6738	21.4238	11.1964	5535.68	216.923	35.4316	6.8371	22.3409	289.233	92.393	6.2936	4373.26	500.351	85.9821	48.3155	23.091	1833.13	131.982	24.3062	9.70258	110.506	54.2172	6.80267	10031.4	252.215	70.4357	7197.58	695.95
Area: POS_T10_A_D1and2i_1.raw (F96)	15.7262	50.9756	24.4857	344.365	20.8829	635.447	14.7826	71.9535	448.721	103.92	1925.9	52.0494	15.887	3.85406	192.278	724.206	227.606	75.972	14159.4	239.794	104.112	28.9093	18.7318	11.9899	6126.78	201.768	44.4677	9.01336	26.6369	247.145	92.1284	4.05151	4045.15	426.581	62.8307	49.1767	20.3087	1736.88	149.626	9.12335	7.17353	112.588	52.3075	7.22278	9684.89	291.566	60.6797	7288.1	637.387
Area: POS_T10_A_D1and2i_2.raw (F97)	13.6708	51.5802	21.2597	355.593	21.8192	624.051	16.2783	72.075	483.461	104.008	2008.96	54.5243	14.901	4.74746	169.853	752.095	218.413	85.7785	14772.7	195.045	103.362	26.2413	17.9081	11.2346	6590.58	214.53	31.4473	8.29255	33.7953	261.692	95.5075	3.43245	4037.67	454.072	94.4895	35.2807	25.6246	1687.68	143.843	10.4193	10.4193	110.616	50.5898	5.56118	9464.93	251.195	87.5108	7374.56	622.135
Area: POS_T10_A_D1and2i_3.raw (F98)	14.8355	51.5607	22.729	324.191	22.1083	576.885	18.1613	64.3415	408.914	102.182	1872.68	61.1155	13.9433	7.08208	181.693	663.297	115.544	94.3676	13298.4	182.047	106.459	43.0448	17.1935	10.5327	5437.79	196.328	43.8495	13.2677	30.5379	251.699	91.3545	4.30731	3642.75	441.804	62.1467	41.1929	11.9333	1774.18	140.209	10.192	10.7864	105.432	51.8463	6.82743	9223.11	145.54	61.4114	6964.51	623.859
Area: POS_T10_C_1.raw (F138)	13.517	53.1459	10.5434	329.685	18.6329	467.899	9.58172	21.6192	471.884	107.576	2006.6	47.1784	16.3079	6.38934	81.859	775.013	160.118	84.6518	16336.6	250.602	107.16	34.0385	27.0392	9.55756	5845.79	207.472	36.7824	7.37927	21.4088	278.578	85.8175	2.35845	4491.61	429.611	108.554	37.4909	4.04268	1724.14	113.664	14.803	17.2801	115.386	54.6673	9.50022	10850.9	179.87	54.8717	7691.22	716.535
Area: POS_T10_C_2.raw (F139)	15.1593	54.9118	10.8611	360.779	19.9149	462.37	9.92692	24.1971	471.476	115.34	2081.37	48.8644	17.0628	6.33513	83.7549	757.56	193.696	89.6352	15104.5	241.393	111.912	34.8211	19.6503	4.60532	5988.47	205.134	39.073	9.13992	17.8506	284.325	94.1572	3.16168	4536.71	458.144	106.8	50.3444	9.47794	2065.89	120.752	14.6684	9.44134	113.284	53.8641	2.07281	11244.8	199.251	58.1766	7546.3	728.813
Area: POS_T10_C_3.raw (F140)	14.8138	54.609	11.6129	381.316	19.5539	481.286	10.0404	23.1521	490.408	115.104	2353.71	51.193	17.1533	6.63119	86.567	739.946	183.782	88.5214	15592.9	211.47	115.261	35.4268	19.2377	8.92607	5727.83	207.446	39.1076	7.37163	17.7879	290.908	93.9765	2.71119	4504.63	471.68	113.41	32.4067	12.983	2139.98	121.74	7.85508	11.8288	100.471	54.4784	6.19449	10584.7	223.04	59.236	7664.6	730.709
Area: POS_T10_D1and2i_1.raw (F144)	18.366	71.2193	21.796	408.467	23.5449	629.887	16.4178	56.1371	568.096	115.911	2373.46	60.0353	17.0225	8.11195	222.139	771.661	163.514	99.55	15210.4	240.82	99.4343	33.4569	21.4997	11.6011	7901.56	246.272	60.0812	11.5442	32.5668	300.296	109.811	2.31797	4861.62	513.917	111.816	50.311	13.2039	2382.56	145.257	12.7359	11.5856	126.9	61.1819	10.5318	10256	202.206	14.6791	8013.63	814.617
Area: POS_T10_D1and2i_2.raw (F145)	18.3475	64.4888	20.1634	376.342	21.7957	592.481	18.6659	55.3872	504.463	111.202	2291.26	58.1829	19.3204	6.86249	181.054	800.397	207.881	95.7339	16840.9	207.459	124.696	35.7224	20.2778	6.04328	6390.4	213.892	60.4146	8.1692	28.6797	304.703	103.902	5.91295	4378	472.303	82.3381	50.6991	7.95766	2183.55	137.475	9.24984	10.1584	123.774	55.1531	1.85622	9956.37	189.128	69.2573	8062.98	812.597
Area: POS_T10_D1and2i_3.raw (F146)	19.0944	72.1827	21.3668	411.895	23.7948	599.439	15.8432	59.3855	507.813	120.918	2672.05	65.07	17.7519	7.40889	199.083	742.512	153.246	95.8415	16836.3	271.527	136.322	39.0964	23.4896	15.4184	6886.49	248.834	50.284	12.2345	34.2874	213.152	106.007	5.29931	4458.32	529.454	113.892	48.4239	7.23526	2253.67	148.719	9.98332	9.78859	127.545	65.2835	3.97768	9979.16	183.113	69.4433	8496.37	793.062
Area: POS_T10_D1i_1.raw (F150)	16.6843	55.969	17.2494	399.612	21.6363	574.866	13.1985	44.0577	478.633	112.056	2473.76	59.2539	15.5407	7.77504	158.26	836.057	173.228	91.2302	16074.9	208.342	117.058	36.8945	9.78873	9.83871	6426.11	234.091	31.5958	9.15505	27.2541	284.609	95.9884	2.62028	4264.33	481.404	118.028	39.7134	6.29715	2311.47	143.955	17.3544	10.4164	122.839	57.5427	8.53083	10818.7	206.886	26.3524	8560.89	809.163
Area: POS_T10_D1i_2.raw (F151)	20.5149	67.1442	18.733	471.256	21.4352	635.981	13.3341	56.0076	513.187	119.077	2359.03	54.1674	17.6475	7.4496	156.124	892.922	191.252	121.094	16584.8	249.042	75.5843	28.9286	24.5471	13.9118	6750.19	246.76	49.6548	8.92712	29.3091	335.672	101.653	2.58363	4616.17	485.42	105.477	49.4129	11.0196	2140.31	131.776	18.031	10.3519	132.809	59.7955	5.18126	12076.1	209.429	71.7569	7718.26	923.727
Area: POS_T10_D1i_3.raw (F152)	20.776	68.9111	19.6001	448.281	23.49	624.559	10.7918	58.3471	591.489	122.299	2481.71	62.1367	21.405	7.15707	151.161	834.907	248.343	101.56	17037	291.905	125	43.9342	23.7807	13.3398	7010.16	266.58	39.5263	11.1716	25.7781	327.564	103.494	2.89411	4850.42	469.74	95.2437	38.707	9.10019	2146.48	141.906	29.3247	12.2026	128.735	61.1582	5.94732	11433.4	236.646	69.927	7552.51	853.315
Area: POS_T10_D2i_1.raw (F159)	15.5335	65.5966	10.8451	383.438	22.0758	456.43	14.0614	21.4733	458.747	111.373	2245.02	51.1897	15.2756	6.62823	86.302	795.44	280.975	83.1526	14236.5	229.083	108.196	40.5513	18.1402	5.60277	5515.64	205.391	44.4182	6.81575	20.253	301.062	98.9865	4.81756	4590.52	456.619	97.0977	50.9328	16.8065	1953.21	142.158	17.1779	12.8446	138.252	57.7619	10.3667	11347.4	293.14	68.2118	7017.96	766.036
Area: POS_T10_D2i_2.raw (F160)	14.6968	52.3927	12.0238	317.978	22.7384	457.281	13.2551	21.5472	456.592	104.552	1986.75	49.769	14.8101	5.67669	77.6215	669.071	194.651	76.6962	15147	225.833	109.169	107.558	18.7873	9.17364	4919.05	226.678	37.5644	6.43812	18.5182	308.909	98.4605	5.07406	4356.74	431.938	95.5246	43.4587	10.8847	1762.26	150.585	6.72732	10.7321	115.629	52.4077	4.78823	9324.34	192.082	61.405	7124.7	716.809
Area: POS_T10_D2i_3.raw (F161)	15.886	60.887	10.9901	374.497	23.2003	525.952	12.4185	28.1979	529.039	116.156	2256.13	50.5254	18.5069	5.85393	89.2116	841.768	192.673	94.8628	16243.5	256.279	110.029	32.1168	15.5557	9.4427	5818.46	225.726	45.0082	9.88528	21.9391	294.141	103.256	5.84337	4465.8	472.875	82.1551	40.9965	8.8268	2010.23	144.145	17.043	11.8968	117.548	56.9421	4.57991	10872.7	211.054	67.2917	7689.6	743.32
Area: POS_T10_Eto_1.raw (F165)	16.6366	59.3917	14.8122	396.326	21.6804	511.485	11.6064	36.3647	557.988	109.905	1914.43	48.4249	15.4529	5.61881	134.392	764.731	182.395	97.8772	12729.8	229.823	116.3	31.4184	19.7579	11.7388	5964.76	203.123	28.885	9.75686	15.6681	285.347	89.5915	4.1448	4056.98	420.358	79.2965	41.4911	4.32731	1756.84	119.472	6.88765	15.8178	103.964	51.742	11.2366	9897.17	168.575	54.1149	5818.65	725.337
Area: POS_T10_Eto_2.raw (F166)	16.503	61.1084	18.2929	413.671	22.7038	624.647	13.5387	39.721	584.982	110.824	2062.57	55.8701	17.8027	6.77951	154.56	734.494	176.947	93.687	14796	239.561	113.673	46.046	21.4314	13.4685	6032.52	206.703	29.954	10.0063	18.2424	298.059	102.114	4.43656	4443.02	445.22	78.7349	56.4148	15.2727	1931.52	132.884	21.5175	9.44889	119.521	55.0209	4.22633	10678.7	203.905	63.9304	6601.71	636.761
Area: POS_T10_Eto_3.raw (F167)	17.3288	81.1049	16.6747	436.004	25.4737	716.061	13.7189	42.4537	520.862	120.83	1932.15	54.863	13.0193	6.56768	151.26	803.466	236.041	96.9919	14710.1	284.357	125.726	51.5866	22.0282	13.4771	5452.04	197.309	32.8146	7.60736	18.3839	303.047	105.101	6.49428	4332.15	371.495	75.2826	40.7778	16.8626	1829.23	133.514	33.2893	10.177	128.372	60.6094	1.62989	10195.8	261.755	67.4724	6618.86	755.946
Area: POS_T10_E_D1and2_i_1.raw (F162)	19.7751	78.2982	23.9812	506.123	24.3122	806.568	15.5203	66.3863	607.044	115.717	2157.47	61.9764	15.9494	7.76373	227.883	892.771	215.936	111.579	15365.3	279.227	132.615	55.3442	22.6756	7.42386	7520.48	231.584	40.1369	11.4523	21.5177	305.868	109.481	3.62886	4628.74	489.884	87.3931	59.4312	11.0808	2093.29	140.426	9.38974	11.043	139.663	57.4597	5.32345	11166.2	202.347	70.9069	7313.41	696.272
Area: POS_T10_E_D1and2_i_2.raw (F163)	19.5008	64.6196	18.6374	446.184	22.1623	636.969	7.47137	60.9602	562.838	102.787	2035.39	52.0261	14.819	5.61794	217.952	749.262	203.225	96.2563	15015.2	217.794	110.014	45.7893	27.537	9.41463	5920.22	211.685	32.4001	7.46188	19.8377	278.834	110.363	4.74103	4043.3	423.031	79.1104	50.9466	14.7052	1892.18	126.167	5.77359	7.95939	115.816	45.2503	6.45236	9238.44	228.803	60.4488	6761.84	577.038
Area: POS_T10_E_D1and2_i_3.raw (F164)	16.3324	70.5776	24.427	410.3	24.1493	724.363	16.1393	59.341	561.372	107.436	1924.64	58.4092	16.7083	6.17562	232.366	766.512	243.252	92.571	16215.1	237.884	130.171	49.5196	19.0002	11.781	6201.43	239.426	43.9153	9.22248	22.7784	270.004	101.552	4.82879	4084.66	444.066	99.2244	42.9774	24.5807	1882.32	133.179	9.72117	9.09964	130.925	48.1584	2.25639	9470.03	276.324	66.3058	7097.64	630.961
Area: POS_T10_Ciso_1.raw (F141)	17.6041	66.9757	10.5787	440.019	25.4994	504.73	11.0961	16.677	680.535	128.219	2513.12	52.3349	18.7496	7.73901	114.348	957.877	223.041	91.3927	17226	271.833	132.394	41.3133	28.3225	13.3129	5975.91	234.783	59.6494	9.38652	15.2595	341.918	110.061	3.42641	5196.47	508.326	508.326	54.8332	11.6239	2138.08	152.549	11.9875	13.0903	122.622	61.9441	8.72063	11862.6	206.32	74.5969	6425.38	885.634
Area: POS_T10_Ciso_2.raw (F142)	18.7468	76.9156	12.4894	490.016	26.6878	512.831	16.6147	16.849	665.383	131.385	2651.5	56.0997	20.0156	8.80318	121.063	841.88	211.824	76.4872	15792.2	294.586	145.995	40.4374	26.751	13.2898	6328.76	217.312	42.6559	12.6688	14.834	343.317	108.009	5.21577	5076.92	549.629	136.267	57.7143	10.7754	2054.75	174.593	35.8293	11.1637	120.694	64.5847	12.6111	11453.9	220.902	80.1526	6267.82	912.59
Area: POS_T10_Ciso_3.raw (F143)	17.8771	79.9514	12.7888	471.979	26.6994	560.867	13.0084	17.9629	714.633	139.717	2794.69	59.9785	19.669	8.49153	130.568	864.381	291.519	85.401	17168.1	295.31	146.661	43.3868	24.7798	13.578	6434.23	264.648	47.3295	12.6688	16.7198	363.38	125.795	4.58009	5588.97	615.333	90.5427	29.3372	20.7092	2278.64	160.484	21.8847	12.6127	125.866	66.8636	12.6312	11996.5	334.882	82.4257	6930.83	891.031
Area: POS_T10_D1and2i_iso_1.raw (F147)	16.8163	65.6122	15.2149	432.397	25.5581	556.201	14.6614	25.1147	647.365	123.97	2321.33	57.5603	17.5956	7.06053	148.426	992.443	252.802	82.5041	17307.2	207.782	96.3265	38.808	22.7593	15.6006	6105.95	235.843	59.2328	8.96489	20.2019	314.68	131.593	4.69083	4373.08	518.695	102.84	53.1754	20.5018	1999.69	163.808	10.4082	8.06989	145.612	63.9063	2.979	10995.6	268.236	77.8757	7490.49	847.921
Area: POS_T10_D1and2i_iso_2.raw (F148)	17.1609	85.1092	15.3695	459.102	28.2436	535.231	15.8139	29.5947	719.171	130.774	2421.96	61.886	18.97	9.11631	151.163	997.37	282.596	80.7599	16888.1	234.627	137.137	38.0198	8.37332	14.3302	6623.5	269.157	47.0659	9.26312	10.8006	319.119	121.247	4.37721	4864.46	541.26	112.285	59.3528	28.9329	1965.11	176.38	6.6072	9.98483	165.2	58.3819	1.87725	11250.9	334.105	74.2814	7531.02	984.153
Area: POS_T10_D1and2i_iso_3.raw (F149)	14.8659	78.043	15.5176	412.364	26.0779	556.343	10.7878	29.4332	629.366	121.253	2280.35	64.8112	18.0556	6.48465	139.339	984.519	206.149	104.223	17086.9	230.832	144.721	40.6904	20.6923	12.631	6304.31	265.437	58.3024	12.6848	25.1066	329.265	117.027	4.96164	4556.78	447.227	89.2955	43.7534	11.2691	1954.79	191.185	11.0361	10.3604	150.651	68.4897	10.4299	10673.2	211.13	70.1875	7311.75	843.605
Area: POS_T10_D1i_iso_1.raw (F153)	20.308	84.9576	16.1377	510.198	30.5182	603.61	15.3674	30.0009	723.225	149.669	2430.69	62.6341	17.8001	7.21424	142.115	1139.57	189.223	102.102	18707.1	354.348	156.193	41.9241	30.3772	6.86755	6831.39	298.657	39.8098	9.86727	20.9488	371.116	127.118	4.38739	5666.33	572.401	91.7338	56.0019	12.3756	2150.79	184.369	10.1237	10.5542	159.746	70.3924	4.60943	12853.6	208.125	78.3614	8302.41	968.504
Area: POS_T10_D1i_iso_2.raw (F154)	17.6088	72.281	15.1017	459.192	25.1337	513.298	11.5668	26.1983	660.149	123.982	2362.53	58.0089	18.903	6.42267	135.048	1027.65	221.068	89.9688	14753.8	289.235	135.186	39.1638	18.5244	14.3077	5724.77	270.856	38.2	7.84232	18.5237	325.44	130.892	3.02462	5055.61	498.139	122.19	51.7667	7.60934	2024.5	163.744	5.42401	8.27664	160.215	65.1181	2.16464	11267.7	207.657	72.5053	6862.77	839.181
Area: POS_T10_D1i_iso_3.raw (F155)	15.4625	70.2095	16.4223	467.413	27.8188	558.045	15.436	22.0096	652.378	120.74	2309.84	61.1527	17.359	8.57913	133.824	898.209	244.886	90.1991	17162.4	255.91	136.611	56.4172	16.4079	11.7446	6384.27	294.418	57.7988	9.07329	21.8533	318.714	131.665	4.55553	4686.41	505.663	507.44	59.2515	21.8961	1859.56	168.994	7.00573	9.665	128.386	63.5708	6.06287	10742.4	254.225	71.5265	7632.82	858.829
Area: POS_T10_D2_iso_1.raw (F156)	15.9698	70.7548	12.3779	466.76	26.212	530.671	12.5421	17.8936	746.339	138.745	2549.26	56.076	19.8394	6.91658	123.145	961.118	311.098	76.2679	16286.7	323.948	136.796	37.9776	26.5204	7.6688	6278.88	244.712	49.1363	10.0962	19.141	348.218	124.585	5.49647	5028.72	547.812	91.3228	52.3059	27.6918	2024.13	169.757	11.7894	10.6624	135.565	65.5582	8.37652	11773.3	373.122	83.0169	6480.6	975.459
Area: POS_T10_D2_iso_2.raw (F157)	19.6364	78.3852	15.8097	538.657	28.1766	588.876	19.0014	21.3932	789.185	144.296	3137.15	61.7478	24.3225	7.91217	140.7	1024.02	201.985	88.4848	18923.1	364.052	166.016	45.9181	33.9729	8.75361	6952.11	290.316	54.1614	14.0349	21.4395	364.142	131.401	4.4229	5642.62	630.668	147.393	62.9579	15.7658	2355.53	191.837	30.4975	11.2794	141.203	72.551	11.0293	12516.7	227.93	96.5153	7482.59	1078.75
Area: POS_T10_D2_iso_3.raw (F158)	16.4305	89.2815	13.4904	500.17	28.0281	570.348	14.7493	20.2416	707.655	138.805	2406.07	51.9226	20.3061	8.24982	143.682	807.737	238.096	78.6251	17951.2	280.438	154.403	57.1048	24.3008	9.18053	6763.55	265.558	60.0836	11.6252	19.7281	362.801	123.947	3.00667	4861.41	575.758	87.7169	63.4291	12.5451	2073.02	175.561	8.15712	11.1756	140.171	69.6261	6.99699	11404.4	208.625	83.0525	7137.43	941.661
[truncated: 192 more columns]

## Sheet: PC-O_pmoles
Index	161	162	163	164	165	166	167	168	169	170	171	172	173
Checked	TRUE	TRUE	TRUE	TRUE	TRUE	TRUE	TRUE	TRUE	TRUE	TRUE	TRUE	TRUE	TRUE
LipidBlast_Name	PC O-32:1	PC O-32:1	PC O-32:1	PC O-34:1	PC O-34:2	PC O-34:2	PC O-36:10	PC O-36:2	PC O-36:4	PC O-36:5	PC O-37:7	PC O-38:6	PC O-38:7
EtherLipid	Ether Lipids	Ether Lipids	Ether Lipids	Ether Lipids	Ether Lipids	Ether Lipids	Ether Lipids	Ether Lipids	Ether Lipids	Ether Lipids	Ether Lipids	Ether Lipids	Ether Lipids
shorthand name	PC-O 32:1	PC-O 32:1	PC-O 32:1	PC-O 34:1	PC-O 34:2	PC-O 34:2	PC-O 36:10	PC-O 36:2	PC-O 36:4	PC-O 36:5	PC-O 37:7	PC-O 38:6	PC-O 38:7	SUM		PC-O 32:1	PC-O 32:1	PC-O 32:1	PC-O 34:1	PC-O 34:2	PC-O 34:2	PC-O 36:10	PC-O 36:2	PC-O 36:4	PC-O 36:5	PC-O 37:7	PC-O 38:6	PC-O 38:7	SUM
Class	PC-O	PC-O	PC-O	PC-O	PC-O	PC-O	PC-O	PC-O	PC-O	PC-O	PC-O	PC-O	PC-O
RT [min]	6.622	7.276	6.769	7.375	6.608	6.767	5.973	7.383	6.775	6.447	7.79	6.445	6.177
nC	32	32	32	34	34	34	36	36	36	36	37	38	38
nDB	1	1	1	1	2	2	10	2	4	5	7	6	7
Area: POS_T10_BSA_ATGLi_1.raw (F105)	56.9108	31.1514	32.185	172.05	27.1685	29.7874	7.72369	38.2683	26.6574	35.7798	3.32523	31.131	13.5577	505.696	BSA_ATGLi	57.3893	31.235	23.4889	174.542	27.2961	20.9505	6.8792	37.6695	17.7926	34.0467	4.20573	29.4522	12.2962	477.244
Area: POS_T10_BSA_ATGLi_2.raw (F106)	54.0584	30.9664	11.2651	164.1	25.5209	12.1404	6.45864	35.6796	10.7304	28.8348	3.88984	27.6414	10.8129	422.099
Area: POS_T10_BSA_ATGLi_3.raw (F107)	61.1987	31.5871	27.0165	187.477	29.1988	20.9236	6.45527	39.0605	15.99	37.5256	5.40213	29.5841	12.5181	503.938
Area: POS_T10_BSA_A_D1and2i_1.raw (F102)	54.7637	33.9474	30.4492	183.929	26.3005	25.7838	7.48302	41.8733	21.1346	32.9585	4.14184	27.824	12.9129	503.502	BSA_A_D1and2i	57.2528	30.3867	23.1108	172.481	27.7344	18.1017	7.14296	40.4376	17.6486	32.2624	4.0669	27.8612	12.7003	471.187
Area: POS_T10_BSA_A_D1and2i_2.raw (F103)	53.6217	30.6093	28.705	184.425	26.607	19.9314	6.74458	46.0655	22.7227	34.0723	3.87954	28.2706	11.5649	497.22
Area: POS_T10_BSA_A_D1and2i_3.raw (F104)	63.3732	26.6033	10.1782	149.087	30.2958	8.58992	7.20127	33.3739	9.08858	29.7565	4.17934	27.489	13.6232	412.84
Area: POS_T10_BSA_C_1.raw (F108)	61.9126	28.2887	8.78666	155.004	27.1153	9.85447	5.06744	38.1493	8.7997	29.3033	5.20261	26.0815	13.4356	417.002	BSA_C	74.0527	33.5495	13.2389	177.043	32.7331	11.7388	5.9261	41.6573	10.5586	38.4173	5.70396	32.4833	14.8956	491.998
Area: POS_T10_BSA_C_2.raw (F109)	77.705	36.6741	14.7203	181.058	35.4707	14.0074	6.79774	41.1605	12.1327	41.6587	5.68497	35.4047	15.1651	517.64
Area: POS_T10_BSA_C_3.raw (F110)	82.5405	35.6856	16.2097	195.066	35.6132	11.3544	5.91312	45.6622	10.7436	44.2899	6.2243	35.9637	16.086	541.352
Area: POS_T10_BSA_D1and2i_1.raw (F114)	69.7076	32.8424	12.8723	158.38	31.2569	12.7996	4.51238	35.5194	13.2234	34.0311	6.23348	28.5469	13.9988	453.924	BSA_D1and2i	71.6627	32.0761	14.4008	168.363	32.7705	12.0752	5.0616	38.5937	12.069	36.6429	5.1992	31.0617	14.8358	474.813
Area: POS_T10_BSA_D1and2i_2.raw (F115)	73.8264	34.8117	16.0668	177.076	28.8745	12.0762	6.18058	40.1016	13.2104	37.3825	5.22223	32.6238	12.8077	490.26
Area: POS_T10_BSA_D1and2i_3.raw (F116)	71.4543	28.5742	14.2633	169.634	38.1801	11.3499	4.49184	40.1603	9.77317	38.515	4.1419	32.0144	17.7008	480.254
Area: POS_T10_BSA_D1i_1.raw (F120)	87.7062	36.0887	11.1003	215.418	36.4298	16.7141	8.66973	48.1048	9.03665	44.9241	10.9557	36.3575	14.2536	575.759	BSA_D1i	91.1354	37.5775	14.8616	200.598	39.0477	15.2125	7.31849	46.5708	12.4244	42.4711	8.14356	37.8692	15.8272	569.058
Area: POS_T10_BSA_D1i_2.raw (F121)	100.659	36.1187	14.7214	185.367	40.5101	12.4105	5.60021	48.8061	11.9844	40.7197	7.10479	39.5967	17.3866	560.985
Area: POS_T10_BSA_D1i_3.raw (F122)	85.0415	40.5251	18.7632	201.01	40.2032	16.5128	7.68554	42.8016	16.2522	41.7693	6.37022	37.6533	15.8415	570.43
Area: POS_T10_BSA_D2i_1.raw (F129)	68.4716	31.1653	19.195	171.979	36.1522	23.7409	10.3773	39.5759	18.0991	39.3203	5.1321	34.543	17.9876	515.739	BSA_D2i	69.0108	31.2867	14.2207	181.033	34.68	14.3605	8.47022	36.1585	13.378	35.2398	4.90041	33.8131	17.5585	494.111
Area: POS_T10_BSA_D2i_2.raw (F130)	67.039	31.0977	11.4973	172.689	32.8407	9.95105	5.73016	46.2638	11.9389	38.6797	4.60967	31.3669	15.0598	478.763
Area: POS_T10_BSA_D2i_3.raw (F131)	71.5217	31.597	11.9697	198.433	35.0472	9.38941	9.30322	22.6358	10.0959	27.7195	4.95945	35.5294	19.6281	487.829
Area: POS_T10_BSA_Eto_1.raw (F135)	59.2596	25.5777	10.3822	131.806	26.2737	8.40544	5.05557	28.8736	5.92176	26.8347	2.89754	24.4274	14.2514	369.967	BSA_Eto	56.8899	25.6879	13.6995	137.257	23.9674	16.219	5.066	30.6774	10.0596	28.7406	3.23332	25.0329	12.1235	388.655
Area: POS_T10_BSA_Eto_2.raw (F136)	56.23	24.5605	14.6717	138.069	21.1935	15.8139	5.51635	31.8522	11.9073	32.9316	4.52911	25.234	12.241	394.751
Area: POS_T10_BSA_Eto_3.raw (F137)	55.1802	26.9255	16.0446	141.897	24.4349	24.4378	4.6261	31.3065	12.3497	26.4556	2.2733	25.4373	9.87813	401.246
Area: POS_T10_BSA_E_D1and2_i_1.raw (F132)	71.2544	23.5214	8.65769	121.821	28.0724	11.4592	5.22147	25.4531	7.35916	25.532	1.77823	21.6309	12.8808	364.642	BSA_E_D1and2_i	65.7484	26.5392	19.2074	134.437	28.5608	16.1528	5.52687	30.2724	14.7131	29.6612	3.69328	24.4927	11.0919	410.097
Area: POS_T10_BSA_E_D1and2_i_2.raw (F133)	59.4591	23.1822	19.6036	133.223	28.9147	14.8055	5.49569	31.0672	11.9603	29.9389	4.8541	24.8203	9.25736	396.582
Area: POS_T10_BSA_E_D1and2_i_3.raw (F134)	66.5315	32.9139	29.3609	148.266	28.6954	22.1938	5.86345	34.2969	24.8197	33.5128	4.44752	27.0269	11.1377	469.066
Area: POS_T10_BSA_Ciso_1.raw (F111)	58.1108	27.4588	11.7456	161.674	25.9201	9.45129	5.81064	35.7854	9.13714	33.786	4.47986	30.0047	12.8159	426.181	BSA_Ciso	66.3893	34.284	20.5216	190.042	30.8798	16.1791	7.13568	41.6488	13.9457	36.2385	5.45364	32.1866	13.5778	508.483
Area: POS_T10_BSA_Ciso_2.raw (F112)	63.3269	29.7777	18.0281	170.573	27.9789	13.3995	6.29806	36.0905	14.8908	33.8412	5.0425	30.0363	16.4899	465.773
Area: POS_T10_BSA_Ciso_3.raw (F113)	77.7302	45.6154	31.791	237.879	38.7404	25.6865	9.29833	53.0705	17.8091	41.0882	6.83856	36.5187	11.4278	633.494
Area: POS_T10_BSA_D1and2i_iso_1.raw (F117)	60.3235	39.8696	34.2948	196.473	32.0248	30.1626	6.67054	48.383	19.2959	48.8934	6.83282	42.0698	21.5045	586.798	BSA_D1and2i_iso	65.8848	34.4817	27.2101	189.657	29.6021	23.2201	6.88388	43.2295	18.654	40.4095	5.70126	36.8659	17.6973	539.497
Area: POS_T10_BSA_D1and2i_iso_2.raw (F118)	63.7833	30.682	31.9936	173.353	22.446	28.0113	7.49786	36.397	22.6793	34.3246	5.27452	31.5569	16.3253	504.325
Area: POS_T10_BSA_D1and2i_iso_3.raw (F119)	73.5476	32.8934	15.3418	199.145	34.3356	11.4863	6.48323	44.9084	13.9868	38.0106	4.99643	36.971	15.2622	527.369
Area: POS_T10_BSA_D1i_iso_1.raw (F123)	74.5462	30.8065	11.806	198.083	33.6169	10.4747	6.12773	46.1671	9.05815	36.8529	5.76507	34.2519	10.8201	508.376	BSA_D1i_iso	79.8373	33.738	18.8301	196.158	35.0486	16.6591	6.77816	46.4296	15.5347	40.5449	5.74764	34.791	13.6768	543.774
Area: POS_T10_BSA_D1i_iso_2.raw (F124)	87.8118	35.8795	14.2513	187.426	34.2546	11.4288	7.39975	47.7948	14.3796	41.4865	4.7181	36.0367	15.1143	537.982
Area: POS_T10_BSA_D1i_iso_3.raw (F125)	77.1537	34.5281	30.4331	202.967	37.2742	28.0739	6.80701	45.3269	23.1664	43.2954	6.75975	34.0844	15.096	584.965
Area: POS_T10_BSA_D2_iso_1.raw (F126)	80.9398	37.6063	31.7007	212.293	40.4545	28.5137	5.64599	51.9212	21.7626	38.2159	5.7736	37.6745	11.282	603.784	BSA_D2_iso	75.3772	37.9233	19.7912	199.005	35.291	18.5756	7.07268	48.5567	16.3879	40.413	5.43049	35.1653	9.91965	548.909
Area: POS_T10_BSA_D2_iso_2.raw (F127)	63.3192	35.6321	13.8517	176.386	28.5421	13.7379	6.77254	38.7025	16.2187	43.358	5.33031	33.7453	9.14494	484.741
Area: POS_T10_BSA_D2_iso_3.raw (F128)	81.8725	40.5313	13.8211	208.336	36.8764	13.4752	8.7995	55.0463	11.1825	39.665	5.18755	34.0763	9.33202	558.201
Area: POS_T10_ATGLi_1.raw (F99)	57.7009	32.0459	22.6121	160.053	28.2917	15.6507	5.85465	33.3514	16.9706	31.224	5.3258	29.0895	15.9128	454.083	ATGLi	60.5985	31.0683	14.8894	157.409	30.3235	14.9522	6.27879	35.4147	12.5285	31.0955	5.37273	28.2943	13.0826	441.308
Area: POS_T10_ATGLi_2.raw (F100)	60.7684	31.5548	9.82068	152.768	30.8599	7.66913	6.49439	33.9095	8.22427	32.1057	5.4217	27.7394	13.1867	420.522
Area: POS_T10_ATGLi_3.raw (F101)	63.3262	29.6042	12.2355	159.407	31.8189	21.5367	6.48732	38.9833	12.3907	29.9569	5.37068	28.0542	10.1484	449.319
Area: POS_T10_A_D1and2i_1.raw (F96)	50.629	23.4414	13.2288	117.898	25.6616	14.9828	3.85406	24.665	11.9284	26.9134	4.00847	22.1678	10.4025	349.781	A_D1and2i	58.3367	25.9334	11.8343	119.328	29.2429	10.4852	5.22787	28.8476	10.1053	27.6223	3.54313	23.6549	10.8978	365.059
Area: POS_T10_A_D1and2i_2.raw (F97)	60.9224	29.2611	14.3149	122.12	35.0176	9.91581	4.74746	33.2053	11.8317	28.416	2.40881	26.1484	9.35477	387.664
Area: POS_T10_A_D1and2i_3.raw (F98)	63.4587	25.0979	7.95931	117.966	27.0494	6.55698	7.08208	28.6725	6.55586	27.5376	4.21211	22.6485	12.936	357.733
Area: POS_T10_C_1.raw (F138)	52.8505	24.6398	7.522	102.149	21.7784	4.32972	6.38934	23.2968	6.34471	24.3809	2.28548	21.1997	11.9997	309.166	C	57.5055	26.6696	9.80865	111.064	24.2459	7.76238	6.45189	25.0604	7.74863	26.6366	3.50693	23.1205	13.6657	343.247
Area: POS_T10_C_2.raw (F139)	58.9733	25.9618	10.5083	115.853	22.8723	10.4681	6.33513	25.7397	7.71646	27.8552	3.64592	22.6862	16.9901	355.605
Area: POS_T10_C_3.raw (F140)	60.6926	29.4074	11.3957	115.19	28.087	8.4893	6.63119	26.1446	9.18473	27.6737	4.5894	25.4757	12.0074	364.969
Area: POS_T10_D1and2i_1.raw (F144)	74.2708	33.8721	12.5051	120.509	29.7653	9.57917	8.11195	29.7726	8.64333	31.1156	3.98575	27.2782	15.6733	405.082	D1and2i	82.852	31.3477	13.187	149.731	35.2826	10.8859	7.46111	34.212	9.11356	33.1361	3.13273	28.3211	15.472	454.135
Area: POS_T10_D1and2i_2.raw (F145)	69.8473	26.4029	10.4988	118.091	27.4278	8.53216	6.86249	25.7941	9.49303	28.3139	3.56386	24.8359	13.4429	373.107
Area: POS_T10_D1and2i_3.raw (F146)	104.438	33.768	16.5572	210.594	48.6548	14.5462	7.40889	47.0693	9.20432	39.9786	1.84859	32.8493	17.2998	584.217
Area: POS_T10_D1i_1.raw (F150)	57.9691	24.1096	9.28418	116.935	27.0381	9.24909	7.77504	29.0779	7.47889	26.2339	4.18493	25.2398	13.8837	358.46	D1i	69.3031	30.9511	11.31	128.153	31.9063	9.66591	7.46057	24.4734	8.80459	30.1192	4.90446	26.7918	14.6666	398.51
Area: POS_T10_D1i_2.raw (F151)	82.8011	35.357	11.1734	139.257	36.8273	9.74153	7.4496	16.4546	8.12839	35.4812	5.08023	29.521	12.8677	430.14
Area: POS_T10_D1i_3.raw (F152)	67.1391	33.3868	13.4723	128.268	31.8535	10.0071	7.15707	27.8877	10.8065	28.6426	5.44823	25.6145	17.2484	406.931
Area: POS_T10_D2i_1.raw (F159)	53.6769	29.6409	16.7527	126.762	25.1132	11.1122	6.62823	28.9265	12.6838	28.8184	3.47338	25.6623	12.7244	381.975	D2i	57.565	29.7634	12.7572	126.622	25.6092	9.7215	6.05295	32.5877	8.98261	30.1098	4.28535	25.6152	12.8519	382.524
Area: POS_T10_D2i_2.raw (F160)	60.1715	28.0757	8.65804	120.839	27.7708	9.23687	5.67669	41.0681	8.11482	30.6436	4.41989	24.175	13.1235	381.974
Area: POS_T10_D2i_3.raw (F161)	58.8466	31.5738	12.8607	132.264	23.9436	8.81541	5.85393	27.7686	6.14924	30.8673	4.96279	27.0084	12.7079	383.622
Area: POS_T10_Eto_1.raw (F165)	67.5264	23.885	10.809	118.248	30.2583	6.76367	5.61881	31.6401	4.51671	25.3162	3.3178	22.6525	12.7809	363.334	Eto	69.6396	27.0946	10.7442	126.606	31.8569	9.24355	6.322	30.3204	7.82048	27.1636	3.04362	24.2859	12.6484	386.789
Area: POS_T10_Eto_2.raw (F166)	67.1487	28.9558	10.2219	126.144	30.9863	8.70317	6.77951	27.8157	8.23622	27.999	1.92979	25.8202	13.3206	384.06
Area: POS_T10_Eto_3.raw (F167)	74.2437	28.4429	11.2019	135.426	34.3261	12.2638	6.56768	31.5054	10.7085	28.1755	3.88327	24.385	11.8439	412.973
Area: POS_T10_E_D1and2_i_1.raw (F162)	80.1331	29.7533	7.83483	136.921	32.9276	10.0403	7.76373	29.0508	6.12858	30.2196	3.21299	32.7295	15.0047	421.72	E_D1and2_i	73.1287	26.6762	11.8796	137.057	32.6242	12.278	6.5191	25.6121	9.77696	29.7799	3.11457	29.8826	12.0778	410.407
Area: POS_T10_E_D1and2_i_2.raw (F163)	71.9244	24.7168	12.2958	135.496	33.4196	14.183	5.61794	14.0403	11.7205	27.6861	1.35093	26.2546	7.86856	386.574
Area: POS_T10_E_D1and2_i_3.raw (F164)	67.3286	25.5583	15.5081	138.754	31.5253	12.6107	6.17562	33.7451	11.4818	31.434	4.77981	30.6638	13.3603	422.925
Area: POS_T10_Ciso_1.raw (F141)	65.9037	31.6631	8.7467	132.501	31.2457	7.97255	7.73901	31.1151	6.87132	32.1254	4.76276	26.9372	9.6228	397.206	Ciso	61.559	31.5498	13.2591	139.435	27.0986	10.7697	8.34457	31.3445	10.5777	32.4647	4.80287	28.2299	11.4317	410.867
Area: POS_T10_Ciso_2.raw (F142)	58.4797	30.0848	13.0373	146.19	24.885	11.2519	8.80318	35.3245	9.23553	31.5954	5.0411	27.2802	12.4018	413.61
Area: POS_T10_Ciso_3.raw (F143)	60.2936	32.9016	17.9932	139.613	25.1651	13.0848	8.49153	27.5938	15.6264	33.6734	4.60475	30.4723	12.2705	421.784
Area: POS_T10_D1and2i_iso_1.raw (F147)	61.209	34.1711	14.405	131.029	36.0513	13.6289	7.06053	29.1665	8.62258	28.4927	3.70183	25.6055	15.9467	409.091	D1and2i_iso	67.9305	30.1217	14.0908	143.261	33.6093	12.8839	7.55383	32.0153	8.86925	29.8921	3.46311	25.7086	12.5321	421.931
Area: POS_T10_D1and2i_iso_2.raw (F148)	63.4712	28.8775	17.3037	154.064	27.0681	14.7189	9.11631	34.3742	10.0684	29.4056	3.06255	24.1806	12.1004	427.812
Area: POS_T10_D1and2i_iso_3.raw (F149)	79.1112	27.3165	10.5635	144.689	37.7086	10.3038	6.48465	32.5054	7.91673	31.7779	3.62494	27.3398	9.5492	428.891
Area: POS_T10_D1i_iso_1.raw (F153)	78.1636	34.1997	8.31149	162.603	34.1896	9.60848	7.21424	38.3571	6.42808	33.3938	2.73056	30.76	14.5826	460.543	D1i_iso	74.1028	32.5081	10.5301	142.019	31.8954	10.6281	7.40535	34.0617	9.71273	31.2364	3.83489	28.0581	13.0062	428.998
Area: POS_T10_D1i_iso_2.raw (F154)	72.0822	32.867	9.21605	145.509	33.1997	9.9618	6.42267	33.2676	10.3057	31.3387	4.47105	28.1821	12.1605	428.984
Area: POS_T10_D1i_iso_3.raw (F155)	72.0627	30.4575	14.0627	117.944	28.2969	12.3139	8.57913	30.5603	12.4044	28.9766	4.30305	25.2323	12.2755	397.469
Area: POS_T10_D2_iso_1.raw (F156)	58.8832	34.3393	21.1501	147.739	23.379	13.2049	6.91658	31.7182	18.0847	32.248	2.45813	25.523	12.2661	427.91	D2_iso	63.1475	34.6809	14.6768	152.59	25.358	10.6364	7.69286	33.5993	10.9927	33.4209	3.59942	28.8044	14.2177	433.417
Area: POS_T10_D2_iso_2.raw (F157)	69.5363	37.5668	12.9465	165.25	27.6502	10.3149	7.91217	36.3302	7.88041	34.2217	4.15102	32.3039	15.4228	461.487
Area: POS_T10_D2_iso_3.raw (F158)	61.023	32.1365	9.93374	144.781	25.0448	8.38923	8.24982	32.7496	7.01306	33.793	4.18909	28.5863	14.9643	410.854

## Sheet: LPE_pmoles
Index	25	26	27	28	29	30	31	32	33	34	35	36	37	38	39	40
Checked	TRUE	TRUE	TRUE	TRUE	TRUE	TRUE	TRUE	TRUE	TRUE	TRUE	TRUE	TRUE	TRUE	TRUE	TRUE	TRUE
LipidBlast_Name	LPE 16:0	LPE 16:1	LPE 17:0	LPE 17:1	LPE 17:1	LPE 17:1	LPE 18:0	LPE 18:0	LPE 18:1	LPE 18:1	LPE 18:1	LPE 19:1	LPE 20:4	LPE 22:6	LPE 23:5	PE O-13:1_3:0
EtherLipid
shorthand name	LPE 16:0	LPE 16:1	LPE 17:0	LPE 17:1	LPE 17:1	LPE 17:1	LPE 18:0	LPE 18:0	LPE 18:1	LPE 18:1	LPE 18:1	LPE 19:1	LPE 20:4	LPE 22:6	LPE 23:5	LPE 16:1	SUM		LPE 16:0	LPE 16:1	LPE 17:0	LPE 17:1	LPE 17:1	LPE 17:1	LPE 18:0	LPE 18:0	LPE 18:1	LPE 18:1	LPE 18:1	LPE 19:1	LPE 20:4	LPE 22:6	LPE 23:5	LPE 16:1	SUM
Class	LPE	LPE	LPE	LPE	LPE	LPE	LPE	LPE	LPE	LPE	LPE	LPE	LPE	LPE	LPE	LPE
RT [min]	1.906	1.231	2.454	1.593	1.444	1.337	3.001	3.075	2.049	2.089	1.903	2.228	1.278	1.195	1.604	1.12
nC	16	16	17	17	17	17	18	18	18	18	18	19	20	22	23	16
nDB	0	1	0	1	1	1	0	0	1	1	1	1	4	6	5	1
Area: POS_T10_BSA_ATGLi_1.raw (F105)	287.437	83.7527	61.6332	27.3897	8.51675	25.9826	645.105	309.503	55.5474	86.9707	16.8815	16.8214	11.9078	8.9992	38.2116	25.1681	1709.83	BSA_ATGLi	280.41	75.9437	59.1835	24.0193	7.67168	33.7294	566.383	249.433	69.2355	70.2589	16.9546	24.1946	13.5402	9.46295	40.7444	20.7356	1561.9
Area: POS_T10_BSA_ATGLi_2.raw (F106)	256.123	65.1006	56.4959	14.3888	7.41473	19.1634	414.529	125.489	43.1586	77.1489	15.9053	17.0466	11.9303	8.68948	27.3955	18.1021	1178.08
Area: POS_T10_BSA_ATGLi_3.raw (F107)	297.672	78.9779	59.4213	30.2795	7.08356	56.0423	639.514	313.308	109	46.6571	18.0769	38.7159	16.7826	10.7002	56.6263	18.9366	1797.79
Area: POS_T10_BSA_A_D1and2i_1.raw (F102)	213.772	60.7263	43.3594	17.1327	2.96656	35.3429	279.33	42.3611	41.899	42.7099	13.3118	19.3874	9.54458	11.1164	43.4198	14.3963	890.776	BSA_A_D1and2i	196.968	55.1971	42.9785	14.9775	3.72089	42.6562	284.951	58.8368	60.0617	45.7355	14.5025	23.7567	12.3137	9.7756	50.8521	16.5235	933.807
Area: POS_T10_BSA_A_D1and2i_2.raw (F103)	182.799	49.9081	46.2367	17.5947	3.89848	43.2223	256.258	36.0498	92.934	43.0257	13.6955	22.8014	11.4814	7.24498	48.6043	15.7998	891.554
Area: POS_T10_BSA_A_D1and2i_3.raw (F104)	194.332	54.9569	39.3395	10.2051	4.29762	49.4035	319.264	98.0994	45.3521	51.4709	16.5002	29.0813	15.9152	10.9654	60.532	19.3744	1019.09
Area: POS_T10_BSA_C_1.raw (F108)	172.371	45.234	44.7237	7.72355	5.93377	19.883	273.914	73.0627	32.8283	41.7625	9.68861	13.7878	5.76329	6.30812	16.5021	12.5381	782.024	BSA_C	173.429	53.376	43.3423	8.51264	7.17926	23.7526	265.425	69.5042	45.0737	40.6022	9.63051	16.4179	6.61669	7.73662	24.5192	12.4702	807.588
Area: POS_T10_BSA_C_2.raw (F109)	178.889	48.3286	44.5726	9.44835	8.48202	21.4352	258.252	62.339	47.1868	34.3997	9.83338	14.6511	6.98179	7.26286	24.7672	11.3203	788.15
Area: POS_T10_BSA_C_3.raw (F110)	169.027	66.5653	40.7305	8.36603	7.12199	29.9398	264.11	73.1109	55.2061	45.6443	9.36955	20.8148	7.10498	9.63889	32.2884	13.5523	852.591
Area: POS_T10_BSA_D1and2i_1.raw (F114)	219.872	58.8448	46.6538	9.33258	1.65566	44.1732	290.292	54.859	43.6904	45.0559	12.3123	34.0947	10.7002	9.43706	45.7096	15.2791	941.962	BSA_D1and2i	196.617	50.7171	45.8028	10.1442	6.56199	45.1874	255.208	42.7381	63.7765	47.9527	11.7899	30.2481	11.1113	8.51057	52.3267	14.8643	893.556
Area: POS_T10_BSA_D1and2i_2.raw (F115)	222.505	49.2554	51.3617	14.2587	10.6886	45.1397	285.266	56.1646	107.393	65.872	13.2682	22.6267	12.3523	8.79792	60.7127	15.3208	1040.98
Area: POS_T10_BSA_D1and2i_3.raw (F116)	147.475	44.0511	39.3929	6.84148	7.34171	46.2493	190.065	17.1908	40.2457	32.9301	9.78907	34.0229	10.2815	7.29672	50.5578	13.9929	697.724
Area: POS_T10_BSA_D1i_1.raw (F120)	98.0581	24.3068	26.8209	3.61506	7.88616	26.6477	232.503	80.7762	27.8163	21.4072	7.7717	19.1968	7.88553	10.6927	24.9482	11.4926	631.825	BSA_D1i	119.151	22.8457	25.1586	3.77038	6.16541	33.4342	204.438	58.3068	26.3279	19.0322	9.54471	22.3989	9.22928	8.07469	35.9706	13.0993	616.947
Area: POS_T10_BSA_D1i_2.raw (F121)	150.498	23.0079	26.7583	4.3246	1.89206	29.4043	207.227	61.8091	22.6963	18.8349	10.7051	17.0355	8.35156	5.17965	36.7101	10.9427	635.377
Area: POS_T10_BSA_D1i_3.raw (F122)	108.895	21.2226	21.8967	3.37148	8.718	44.2508	173.583	32.3352	28.471	16.8546	10.1573	30.9644	11.4508	8.35172	46.2535	16.8628	583.639
Area: POS_T10_BSA_D2i_1.raw (F129)	270.1	73.1967	56.7829	17.3838	10.7401	31.5308	330.953	34.9519	63.6371	58.8267	11.6322	19.8038	11.9	8.18784	47.6778	17.2019	1064.51	BSA_D2i	225.74	65.0296	54.5068	12.571	8.30265	31.9779	304.713	33.628	57.7106	50.7796	10.7287	19.8242	11.5759	8.83949	39.6982	14.6565	950.283
Area: POS_T10_BSA_D2i_2.raw (F130)	192.323	63.6698	53.6829	10.2797	7.36785	24.5712	307.163	33.6623	58.9705	45.6614	9.15499	15.6363	11.1051	7.5155	29.9127	13.9533	884.629
Area: POS_T10_BSA_D2i_3.raw (F131)	214.798	58.2223	53.0545	10.0497	6.79994	39.8317	276.025	32.2699	50.5244	47.8506	11.399	24.0325	11.7227	10.8151	41.5041	12.8141	901.713
Area: POS_T10_BSA_Eto_1.raw (F135)	489.794	143.398	105.566	21.3321	3.22163	27.4613	648.343	227.352	185.55	260.332	13.2866	17.2399	9.36863	8.1279	22.2886	15.6321	2198.29	BSA_Eto	468.493	137.899	106.817	26.7184	3.36886	31.4556	586.245	152.885	133.614	198.026	13.9967	21.7519	10.0896	8.46595	31.3907	16.4607	1947.68
Area: POS_T10_BSA_Eto_2.raw (F136)	490.946	127.555	107.42	25.2124	3.69657	27.2431	509.026	78.7098	103.622	161.299	14.4787	24.5572	8.57682	10.1585	27.6898	16.2356	1736.43
Area: POS_T10_BSA_Eto_3.raw (F137)	424.738	142.744	107.465	33.6107	3.1884	39.6624	601.364	152.594	111.67	172.447	14.2247	23.4585	12.3234	7.11146	44.1937	17.5143	1908.31
Area: POS_T10_BSA_E_D1and2_i_1.raw (F132)	433.124	130.565	94.9641	26.3304	1.71317	32.9293	553.626	146.949	231.888	164.408	16.9716	22.1442	11.2322	7.90549	34.5262	16.5594	1925.84	BSA_E_D1and2_i	462.304	127.902	101.465	32.4553	5.6067	35.245	519.763	83.9177	197.553	146.898	16.1392	25.8628	13.3468	8.37112	42.5195	18.8472	1838.2
Area: POS_T10_BSA_E_D1and2_i_2.raw (F133)	450.212	130.445	109.839	37.0199	7.47549	28.5826	511.891	49.2685	121.137	139.105	14.1207	18.5862	12.3902	8.35227	39.4517	18.9797	1696.86
Area: POS_T10_BSA_E_D1and2_i_3.raw (F134)	503.576	122.696	99.5914	34.0157	7.63145	44.223	493.77	55.5361	239.634	137.182	17.3252	36.8581	16.4179	8.85561	53.5808	21.0025	1891.9
Area: POS_T10_BSA_Ciso_1.raw (F111)	116.217	16.8333	19.456	2.82865	7.98164	26.7353	166.906	153.285	11.4891	20.0009	8.70482	13.8493	7.08078	8.53631	20.0204	14.333	614.258	BSA_Ciso	107.67	23.6648	20.5019	4.01449	3.79854	31.6923	171.593	164.374	14.0317	28.8638	8.785	21.0583	8.39192	8.31435	32.719	12.3188	661.792
Area: POS_T10_BSA_Ciso_2.raw (F112)	111.102	24.7829	20.342	3.22371	1.37408	36.801	151.598	138.968	15.0621	35.2385	8.56939	25.5963	9.05909	9.40498	34.5587	11.6892	637.37
Area: POS_T10_BSA_Ciso_3.raw (F113)	95.6915	29.3781	21.7077	5.99111	2.0399	31.5406	196.274	200.869	15.5438	31.3521	9.08081	23.7293	9.03588	7.00174	43.5779	10.9341	733.748
Area: POS_T10_BSA_D1and2i_iso_1.raw (F117)	137.85	25.9887	33.07	8.05104	8.22722	36.0294	164.163	14.4164	24.9966	19.9904	7.36387	24.347	9.01702	8.3208	49.9071	10.9623	582.701	BSA_D1and2i_iso	172.238	29.9281	35.5751	7.38565	8.2573	49.7793	210.947	39.2992	34.8905	23.5025	11.8564	32.4901	13.6149	10.3485	59.2184	14.1417	753.473
Area: POS_T10_BSA_D1and2i_iso_2.raw (F118)	168.625	29.4486	37.2656	5.30029	7.01202	49.3811	209.886	21.1611	45.0489	20.7151	10.8128	32.6086	12.8384	8.47778	44.7849	14.4563	717.822
Area: POS_T10_BSA_D1and2i_iso_3.raw (F119)	210.24	34.347	36.3899	8.80563	9.53266	63.9274	258.791	82.3201	34.626	29.8019	17.3925	40.5146	18.9892	14.2469	82.9632	17.0065	959.895
Area: POS_T10_BSA_D1i_iso_1.raw (F123)	117.813	24.5116	32.0972	2.79065	6.84389	21.0053	219.385	71.8375	24.0749	20.0729	7.04936	16.2476	7.147	7.49976	20.5661	10.1642	609.107	BSA_D1i_iso	138.401	27.0051	32.644	5.38777	8.0285	29.0638	241.678	63.2482	24.2947	25.7425	8.51044	19.6233	9.11857	8.50239	34.1458	13.5615	688.956
Area: POS_T10_BSA_D1i_iso_2.raw (F124)	143.674	28.8753	35.6859	5.55033	7.5508	26.1427	275.774	65.1056	23.5538	25.6542	7.46791	18.582	9.39787	8.82776	31.5843	12.1356	725.562
Area: POS_T10_BSA_D1i_iso_3.raw (F125)	153.715	27.6285	30.1488	7.82232	9.69081	40.0435	229.875	52.8016	25.2555	31.5003	11.0141	24.0403	10.8109	9.17964	50.2871	18.3848	732.198
Area: POS_T10_BSA_D2_iso_1.raw (F126)	138.389	24.9406	23.7025	5.43103	1.66447	26.2789	191.098	36.9197	18.4581	34.2388	10.5081	17.3308	9.93467	6.17888	30.7042	9.85411	585.632	BSA_D2_iso	141.193	25.7523	26.5417	3.76655	5.60086	33.7311	259.256	100.857	19.0426	24.0634	11.1155	22.4771	12.0049	8.96132	31.251	13.1867	738.801
Area: POS_T10_BSA_D2_iso_2.raw (F127)	155.683	27.7183	28.826	3.32885	8.22661	30.986	315.286	149.227	21.363	19.7513	11.3665	23.7959	13.3367	9.49087	28.4577	15.3719	862.216
Area: POS_T10_BSA_D2_iso_3.raw (F128)	129.508	24.598	27.0965	2.53975	6.9115	43.9283	271.385	116.423	17.3065	18.2	11.4719	26.3047	12.7434	11.2142	34.591	14.334	768.556
Area: POS_T10_ATGLi_1.raw (F99)	351.635	101.29	85.747	18.016	8.02919	27.6413	437.582	37.7374	67.5064	84.1012	17.8129	15.038	9.10621	9.04255	27.5458	19.8407	1317.67	ATGLi	359.767	97.2455	91.1377	20.1029	8.02521	27.8764	425.167	42.9509	98.1933	80.3485	19.1151	19.0101	9.7062	9.95193	33.5129	19.5739	1361.69
Area: POS_T10_ATGLi_2.raw (F100)	321.264	86.9803	96.0137	14.2914	6.49099	15.2202	391.171	54.9261	67.5964	70.5801	17.7916	11.4578	9.02269	8.23921	18.2347	16.0314	1205.31
Area: POS_T10_ATGLi_3.raw (F101)	406.403	103.466	91.6523	28.0013	9.55545	40.7675	446.749	36.1891	159.477	86.3642	21.7409	30.5343	10.9897	12.574	54.7581	22.8495	1562.07
Area: POS_T10_A_D1and2i_1.raw (F96)	386.614	106.114	87.4608	17.7133	9.33871	38.7924	464.829	49.3941	105.13	76.4602	24.0779	26.4543	10.2819	15.2674	35.27	24.5767	1477.77	A_D1and2i	346.26	86.5088	84.759	17.5055	7.65627	40.4876	433.53	51.9342	102.809	80.0828	22.7457	24.9262	11.7096	12.3421	37.8179	21.308	1382.38
Area: POS_T10_A_D1and2i_2.raw (F97)	330.515	89.4555	85.7268	21.2603	8.86404	30.3264	420.727	19.6045	63.5838	83.9666	21.1679	24.0032	8.5883	9.04691	40.1091	19.0172	1275.96
Area: POS_T10_A_D1and2i_3.raw (F98)	321.652	63.9572	81.0893	13.543	4.76605	52.3441	415.034	86.8039	139.713	79.8217	22.9914	24.321	16.2585	12.7121	38.0747	20.33	1393.41
Area: POS_T10_C_1.raw (F138)	262.763	68.4792	62.387	12.5303	10.8361	17.7385	259.539	8.52302	111.263	58.9818	12.3181	12.0446	4.09334	6.8176	11.5177	13.1334	932.966	C	283.074	67.3384	64.9506	12.0237	7.66803	29.8716	288.712	10.6552	74.363	63.6175	13.8324	22.8202	5.28638	8.85592	19.5545	14.5449	987.168
Area: POS_T10_C_2.raw (F139)	290.901	61.0611	65.3014	12.365	9.73209	31.2143	320.166	18.7754	57.0931	67.106	15.2837	20.5773	4.38384	9.19761	19.3337	14.4119	1016.9
Area: POS_T10_C_3.raw (F140)	295.558	72.4749	67.1635	11.1758	2.43594	40.6621	286.431	4.6672	54.7326	64.7646	13.8955	35.8386	7.38195	10.5526	27.812	16.0894	1011.64
Area: POS_T10_D1and2i_1.raw (F144)	267.201	73.3008	63.6586	19.7398	9.2239	49.1421	308.799	11.5591	55.6381	65.4744	13.2052	39.4357	10.1159	13.2553	70.6195	14.0337	1084.4	D1and2i	243.804	61.5028	58.7413	14.8899	7.89425	51.2317	289.159	18.7177	58.771	57.014	13.6726	44.0202	9.95654	11.7882	67.749	14.948	1023.86
Area: POS_T10_D1and2i_2.raw (F145)	268.581	56.2566	61.9714	14.4061	7.66556	56.2187	311.325	21.0309	72.4151	58.96	15.9459	42.2219	10.7075	12.049	71.3791	16.8754	1098.01
Area: POS_T10_D1and2i_3.raw (F146)	195.63	54.9511	50.594	10.5237	6.7933	48.3344	247.354	23.5631	48.2598	46.6076	11.8666	50.403	9.04625	10.0602	61.2485	13.935	889.171
Area: POS_T10_D1i_1.raw (F150)	280.835	52.3893	62.3877	10.4173	10.3305	37.8786	309.701	10.4265	51.6754	57.2831	14.0601	27.9653	5.91226	11.4219	24.8795	14.7371	982.301	D1i	353.619	73.4153	78.9108	14.3392	9.92603	34.8957	367.886	22.2985	69.2069	77.5249	37.6287	26.7078	10.5213	16.0551	34.8067	39.1772	1266.92
Area: POS_T10_D1i_2.raw (F151)	375.592	89.7922	85.424	19.4634	8.42978	29.7462	399.242	32.5319	72.485	87.4841	45.2187	22.771	11.4219	17.2546	38.2726	47.1657	1382.29
Area: POS_T10_D1i_3.raw (F152)	404.429	78.0644	88.9207	13.1369	11.0178	37.0624	394.715	23.9371	83.4603	87.8076	53.6073	29.387	14.2297	19.4888	41.268	55.6287	1436.16
Area: POS_T10_D2i_1.raw (F159)	295.289	72.1291	74.6377	20.3551	9.15948	37.3433	389.467	40.6815	63.8049	76.2508	13.123	26.57	8.19211	7.23454	57.162	14.1705	1205.57	D2i	290.984	72.7799	73.7335	18.4703	9.07782	40.9034	358.521	29.162	65.0119	73.2963	15.1495	33.318	8.25268	8.85622	54.217	15.2561	1166.99
Area: POS_T10_D2i_2.raw (F160)	297.13	77.346	74.3746	18.7481	8.37537	43.4722	329.227	17.8305	83.7865	71.8274	17.3467	34.6642	7.90692	9.36559	53.8812	16.3363	1161.62
Area: POS_T10_D2i_3.raw (F161)	280.533	68.8647	72.1881	16.3076	9.69859	41.8947	356.87	28.9738	47.4442	71.8107	14.9788	38.7198	8.659	9.96852	51.6079	15.2615	1133.78
Area: POS_T10_Eto_1.raw (F165)	505.808	121.192	108.391	21.3308	6.79461	32.4675	476.062	56.3795	97.7395	141.503	17.2502	20.16	7.3217	10.9176	20.1519	16.9599	1660.43	Eto	515.547	122.904	112.582	25.0514	5.97739	41.2765	494.613	48.384	187.336	142.277	17.3453	28.9453	9.69466	10.2145	34.0821	17.1168	1813.35
Area: POS_T10_Eto_2.raw (F166)	542.328	133.952	122.861	29.2825	7.36352	39.3116	519.687	58.6814	243.202	159.478	17.9789	28.5017	9.68462	8.30494	38.2591	16.6946	1975.57
Area: POS_T10_Eto_3.raw (F167)	498.504	113.568	106.494	24.5408	3.77403	52.0504	488.09	30.0911	221.065	125.849	16.807	38.1741	12.0777	11.4208	43.8354	17.6957	1804.04
Area: POS_T10_E_D1and2_i_1.raw (F162)	607.901	140.884	115.083	32.1649	7.56434	46.531	594.304	88.8496	133.358	156.457	18.0769	27.8319	9.27722	9.65069	38.9678	18.7797	2045.68	E_D1and2_i	565.935	147.21	115.176	35.8183	6.06053	42.9767	554.945	59.7422	172.089	145.474	17.8141	29.5124	11.7354	9.72335	48.6664	17.8795	1980.76
Area: POS_T10_E_D1and2_i_2.raw (F163)	577.22	160.474	119.77	39.258	3.17847	42.1402	595.887	46.3721	264.028	159.207	17.9619	30.8492	11.4677	10.12	49.4296	18.0694	2145.43
Area: POS_T10_E_D1and2_i_3.raw (F164)	512.686	140.272	110.674	36.0321	7.43877	40.259	474.644	44.005	118.88	120.757	17.4034	29.8559	14.4613	9.39931	57.6019	16.7895	1751.16
Area: POS_T10_Ciso_1.raw (F141)	154.078	34.0298	38.8244	7.90883	6.66	18.9097	268.343	57.5188	24.441	29.769	10.0887	17.8409	6.6298	8.63782	26.2835	10.2622	720.225	Ciso	193.308	42.931	40.9707	9.62834	7.41786	27.9926	231.738	31.0444	24.4992	29.8224	13.7442	22.7511	7.68741	10.5871	39.2296	13.401	746.754
Area: POS_T10_Ciso_2.raw (F142)	237.502	42.7836	41.6908	9.97585	8.26778	28.7896	237.15	16.8165	21.6644	30.716	17.0037	22.0899	8.70193	11.2703	43.7159	13.254	791.392
Area: POS_T10_Ciso_3.raw (F143)	188.345	51.9796	42.3968	11.0003	7.3258	36.2785	189.722	18.798	27.3921	28.9822	14.1403	28.3223	7.73049	11.8532	47.6893	16.6867	728.643
Area: POS_T10_D1and2i_iso_1.raw (F147)	725.231	272.019	185.849	59.877	25.5788	45.5968	647.911	35.77	440.683	243.419	89.6934	39.9072	49.166	40.483	39.565	101.717	3042.47	D1and2i_iso	913.445	370.074	228.024	85.2193	30.8873	58.9169	825.292	78.256	314.02	316.019	109.986	43.7155	59.7543	49.606	60.0067	125.342	3668.56
Area: POS_T10_D1and2i_iso_2.raw (F148)	810.209	351.508	177.516	112.607	31.1951	46.3418	751.881	98.4943	190.605	287.097	99.617	34.5947	54.4713	43.2112	68.9051	111.929	3270.18
Area: POS_T10_D1and2i_iso_3.raw (F149)	1204.9	486.696	320.706	83.1737	35.8879	84.8121	1076.08	100.504	310.772	417.54	140.649	56.6446	75.6255	65.1237	71.5501	162.38	4693.04
Area: POS_T10_D1i_iso_1.raw (F153)	624.725	237.272	153.437	50.3573	27.9271	38.4166	686.449	78.6488	371.346	163.919	88.9686	27.19	45.5192	48.5017	30.4396	110.028	2783.14	D1i_iso	666.498	254.46	159.051	48.9094	25.6504	33.6718	645.275	51.8197	303.629	176.476	92.1048	27.764	46.4915	46.089	32.4739	106.728	2717.09
Area: POS_T10_D1i_iso_2.raw (F154)	703.378	249.907	161.812	48.9821	25.375	29.5288	631.525	36.0681	199.08	220.102	98.1184	24.0902	42.4936	50.0175	28.9847	109.328	2658.79
Area: POS_T10_D1i_iso_3.raw (F155)	671.391	276.201	161.905	47.3886	23.6492	33.0699	617.852	40.7421	340.462	145.406	89.2274	32.0118	51.4617	39.7477	37.9973	100.829	2709.34
Area: POS_T10_D2_iso_1.raw (F156)	217.36	52.2834	45.0648	10.1851	8.50114	32.1717	264.518	19.2434	57.0483	34.3813	15.1332	29.5969	8.69008	8.81847	43.7789	14.7452	861.52	D2_iso	212.283	47.0667	46.3231	8.66848	5.98166	38.1871	242.787	20.0867	47.0358	30.8042	15.2344	30.4716	9.07479	9.33754	39.8016	14.4056	817.55
Area: POS_T10_D2_iso_2.raw (F157)	195.46	38.5282	46.9942	7.71503	6.60926	28.576	210.895	22.8563	50.6011	27.2664	14.5665	22.1044	7.67306	8.76217	35.8971	13.9444	738.45
Area: POS_T10_D2_iso_3.raw (F158)	224.03	50.3885	46.9102	8.10534	2.83457	53.8136	252.948	18.1605	33.458	30.7649	16.0035	39.7136	10.8612	10.432	39.7288	14.5272	852.679

## Sheet: PE_pmoles
Index	174	175	176	177	178	179	180	181	182	183	184	185	186	187	188	189	190	191	192	193	194	195	196	197	198	199	200	201	202	203	204	205	206	207	208	209	210	211	212	213	214	215	216	217	218	219	220	221	222
Checked	TRUE	TRUE	TRUE	TRUE	TRUE	TRUE	TRUE	TRUE	TRUE	TRUE	TRUE	TRUE	TRUE	TRUE	TRUE	TRUE	TRUE	TRUE	TRUE	TRUE	TRUE	TRUE	TRUE	TRUE	TRUE	TRUE	TRUE	TRUE	TRUE	TRUE	TRUE	TRUE	TRUE	TRUE	TRUE	TRUE	TRUE	TRUE	TRUE	TRUE	TRUE	TRUE	TRUE	TRUE	TRUE	TRUE	TRUE	TRUE	TRUE
LipidBlast_Name	PE 30:1	PE 31:1	PE 31:2	PE 32:1	PE 16:1_16:1	PE 32:2	PE 33:0	PE 33:1	PE 33:1	PE 33:2	PE 34:1	PE 34:1	PE 34:1	PE 34:1	PE 34:2	PE 34:2	PE 34:2	PE 34:3	PE 35:0	PE 35:1	PE 35:1	PE 35:1	PE 35:1	PE 35:2	PE 35:2	PE 35:2	PE 35:3	PE 35:4	PE 35:4	PE 36:1	PE 36:1	PE 18:1_18:1	PE 36:2	PE 36:2	PE 36:2	PE 36:3	PE 36:3	PE 36:3	PE 36:3	PE 18:2_18:2	PE 36:4	PE 36:5	PE 36:5	PE 37:2	PE 37:3	PE 37:4	PE 37:4	PE 37:6	PE 38:3
EtherLipid
shorthand name	PE 30:1	PE 31:1	PE 31:2	PE 32:1	PE 32:2	PE 32:2	PE 33:0	PE 33:1	PE 33:1	PE 33:2	PE 34:1	PE 34:1	PE 34:1	PE 34:1	PE 34:2	PE 34:2	PE 34:2	PE 34:3	PE 35:0	PE 35:1	PE 35:1	PE 35:1	PE 35:1	PE 35:2	PE 35:2	PE 35:2	PE 35:3	PE 35:4	PE 35:4	PE 36:1	PE 36:1	PE 36:2	PE 36:2	PE 36:2	PE 36:2	PE 36:3	PE 36:3	PE 36:3	PE 36:3	PE 36:4	PE 36:4	PE 36:5	PE 36:5	PE 37:2	PE 37:3	PE 37:4	PE 37:4	PE 37:6	PE 38:3
Class	PE	PE	PE	PE	PE	PE	PE	PE	PE	PE	PE	PE	PE	PE	PE	PE	PE	PE	PE	PE	PE	PE	PE	PE	PE	PE	PE	PE	PE	PE	PE	PE	PE	PE	PE	PE	PE	PE	PE	PE	PE	PE	PE	PE	PE	PE	PE	PE	PE
RT [min]	5.526	5.923	5.178	6.325	5.564	5.685	7.295	6.733	6.547	5.951	7.109	6.953	6.23	6.284	6.333	6.462	5.533	5.705	8.043	7.488	7.308	7.334	6.506	6.709	6.757	6.859	6.505	5.89	5.754	7.856	6.855	7.084	7.244	7.325	6.288	6.619	6.893	6.769	5.552	6.134	6.294	5.545	5.75	7.424	7.279	6.658	6.514	5.655	7.654
nC	30	31	31	32	32	32	33	33	33	33	34	34	34	34	34	34	34	34	35	35	35	35	35	35	35	35	35	35	35	36	36	36	36	36	36	36	36	36	36	36	36	36	36	37	37	37	37	37	38
nDB	1	1	2	1	2	2	0	1	1	2	1	1	1	1	2	2	2	3	0	1	1	1	1	2	2	2	3	4	4	1	1	2	2	2	2	3	3	3	3	4	4	5	5	2	3	4	4	6	3
Area: POS_T10_BSA_ATGLi_1.raw (F105)	21.3797	204.948	20.3417	2417.89	1980.23	30.8185	39.5137	2396.7	159.789	768.251	2943.96	59.7467	8.64625	3.43443	2210.42	287.366	6.47025	124.645	25.6494	1039.84	165.93	175.767	41.4998	1117.24	751.775	95.7646	37.3183	47.1535	25.9022	1529.9	6.29017	1273.97	231.198	123.137	11.8075	122.877	122.417	58.196	8.37131	84.95	971.837	432.086	242.832	100.696	95.0592	453.924	97.3021	47.9791	209.69
Area: POS_T10_BSA_ATGLi_2.raw (F106)	23.8145	200.444	23.6362	2602.87	2127.44	38.7116	45.1109	1978.32	154.997	799.625	3035.17	37.2104	7.32478	3.25103	2377.54	309.495	4.51044	153.228	28.563	1016.07	179.41	183.043	39.7029	945.936	366.488	105.513	41.3859	41.796	15.7684	1865.73	4.19902	1368.84	306.943	182.337	5.03922	145.409	113.457	20.6235	9.14896	98.6977	1076.59	508.055	277.897	110.725	106.126	576.228	117.893	42.9594	234.991
Area: POS_T10_BSA_ATGLi_3.raw (F107)	28.3256	208.604	24.7275	2887.64	2318.51	31.1778	59.8068	2441.39	163.361	720.688	3081.87	69.6204	15.6135	15.6135	2581.53	340.998	10.681	152.159	25.5083	1062.91	186.433	195.868	36.6872	1096.82	1095.72	124.407	45.9772	45.8573	17.433	1733.5	3.94535	1344.24	285.703	68.7743	8.62006	130.893	132.408	36.1828	11.3873	111.836	1186.79	570.277	260.542	109.695	109.145	504.283	109.721	59.7055	252.839
Area: POS_T10_BSA_A_D1and2i_1.raw (F102)	28.8318	197.441	20.3548	2380.21	2023.52	41.2904	34.6532	2482.17	164.402	752.867	3042.28	56.7988	7.32761	2.24848	2279.57	277.984	8.87892	137.001	24.1609	959.639	184.336	184.613	44.3391	1202.79	1208.34	97.6736	40.774	35.1584	19.447	1919.55	8.09657	1357.43	258.834	140.794	6.72729	133.422	137.586	60.6852	13.3415	88.0308	1100.22	475.655	256.954	58.1851	99.7089	542.403	113.964	53.1776	216.093
Area: POS_T10_BSA_A_D1and2i_2.raw (F103)	33.597	192.268	20.8622	2346.86	1878.4	33.092	45.8817	2606.04	144.604	664.284	2561.95	51.451	13.1892	6.06303	2229.7	306.476	10.125	143.677	24.8298	1010.82	185.774	185.716	47.1811	1189.6	726.085	90.2748	39.7535	46.6757	26.0494	1728.23	8.81022	1260.19	246.94	135.531	10.4759	98.7163	108.426	32.8049	8.7648	91.9086	929.39	474.23	248.834	100.331	117.803	541.125	109.748	59.2016	226.122
Area: POS_T10_BSA_A_D1and2i_3.raw (F104)	33.2885	209.02	17.9261	2596.75	2005.46	29.6007	37.816	2015.65	143.717	693.77	2871.18	57.6183	12.7632	7.29104	2403.22	329.828	11.9739	152.849	20.8857	937.179	186.891	185.362	66.8901	965.849	321.709	91.0126	39.6603	44.2235	18.3923	1666.8	10.9926	1359.16	260.888	53.269	10.9949	160.181	131.169	17.1903	11.5836	90.1029	966.222	521.896	218.639	96.669	101.319	514.232	120.943	58.099	236.075
Area: POS_T10_BSA_C_1.raw (F108)	23.493	236.473	30.0187	2340.32	2113.13	32.6977	35.9969	1715.05	144.804	820.384	2746.85	61.0549	8.51185	4.96139	2163.45	270.411	6.02395	137.544	23.8814	994.013	174.007	181.211	49.6877	834.008	292.542	97.5547	38.6191	52.3064	20.8436	1692.68	6.93124	1211.14	238.754	182.797	5.9785	177.269	120.067	25.8354	8.64903	83.1617	895.215	469.603	283.414	97.0801	98.8405	417.086	108.658	50.3738	206.988
Area: POS_T10_BSA_C_2.raw (F109)	25.9981	236.9	33.9238	2369.35	2012.85	38.587	38.6528	1800.02	155.222	824.395	2594.29	51.6286	8.25258	3.03386	2216.8	314.334	9.33983	171.795	20.2004	948.644	172.316	176.646	50.4222	846.628	343.189	101.878	39.7596	34.401	20.6655	1534.7	6.61774	1185.53	259.809	187.901	6.35528	167.108	122.882	20.8663	13.1459	99.5674	1038.68	442.51	290.427	91.6013	107.162	463.069	119.306	48.3708	209.182
Area: POS_T10_BSA_C_3.raw (F110)	27.4459	259.199	28.2071	2568.6	1992.67	49.0577	37.2136	1844.06	147.195	762.73	2460.16	58.6981	10.0352	10.0352	2381.9	345.529	10.0323	181.139	31.2662	1008.25	181.518	181.249	39.3527	902.912	486.354	80.9901	40.3994	53.7579	27.0139	1549.2	3.6641	1183.94	329.551	169.398	12.4911	147.493	107.444	19.7432	9.84237	87.018	946.607	451.688	276.204	94.4727	98.1587	460.48	127.401	55.23	208.749
Area: POS_T10_BSA_D1and2i_1.raw (F114)	26.3616	188.139	20.3869	2113.6	1706.36	29.7114	30.3039	1534.82	122.971	563.928	2032.27	48.1129	4.34829	1.89164	2021.84	257.306	9.1522	124.747	25.9851	896.378	157.46	159.15	31.3112	762.127	308.084	83.1212	34.9289	39.03	20.3237	1420.51	6.24935	1027.45	211.156	128.096	9.75666	126.282	89.8583	11.7375	10.4974	75.9196	851.13	359.81	226.971	63.2418	79.0043	387.355	93.7455	45.8524	183.435
Area: POS_T10_BSA_D1and2i_2.raw (F115)	29.174	206.947	25.0706	2101.88	1671.24	32.9058	39.2467	1668.58	130.249	670.137	2476.58	48.215	8.34043	3.15858	2036.11	258.104	9.11322	159.07	22.3448	941.341	144.689	129.637	40.5954	858.927	316.865	69.4031	31.896	31.216	18.1772	1375.2	9.9538	1231.03	210.316	132.566	6.83305	131.234	95.8511	22.2732	10.8703	74.8963	848.281	403.187	228.363	75.0468	98.6186	455.008	89.8745	55.6991	193.683
Area: POS_T10_BSA_D1and2i_3.raw (F116)	33.6486	219.553	23.4281	1961.14	1580.58	30.3277	35.5701	1624.63	132.911	646.601	2153.93	35.8142	8.02265	8.02265	1849.03	237.068	12.4166	156.178	21.2679	870.813	153.839	154.52	29.9832	791.037	791.361	68.5465	31.6005	27.8429	18.8348	1340.12	7.76676	1057.98	210.368	143.456	8.94501	137.792	107.698	21.1843	8.44891	79.0005	730.623	401.201	216.355	77.8782	78.5821	428.318	90.002	46.1603	179.492
Area: POS_T10_BSA_D1i_1.raw (F120)	30.0912	280.893	21.395	2517.16	1964.74	34.8996	37.8653	1863.71	156.157	774.732	2725.51	54.8406	15.2173	15.2173	2164.18	368.965	9.87819	177.045	26.4815	1125.18	185.947	178.192	60.1372	866.372	446.726	112.21	45.575	49.5054	20.4676	1685.41	5.49729	1272.55	259.804	142.21	15.1301	187.603	134.612	19.8674	10.3761	93.4705	1068.49	432.269	290.97	95.5759	99.6005	491.179	115.354	53.5252	239.814
Area: POS_T10_BSA_D1i_2.raw (F121)	24.6719	277.866	22.9945	2408.44	1861.44	28.1354	44.4959	1737.67	153.125	680.29	2634.21	57.3942	9.95484	2.87001	2119.68	301.23	9.00565	160.436	30.7715	1146.54	187.867	188.213	62.5906	747.444	352.022	75.3477	38.5459	47.6499	16.668	1476.28	2.96795	1190.59	268.322	153.49	7.40313	178.283	109.077	20.2369	10.3496	78.2254	1017.52	402.014	243.32	81.8881	93.0062	353.118	109.546	53.4101	264.43
Area: POS_T10_BSA_D1i_3.raw (F122)	39.5895	327.14	23.4576	3085.54	2086.77	35.8036	45.8994	2259.57	164.989	778.207	3043.58	52.5116	19.1878	19.1878	2607.43	404.697	14.8835	185.357	31.9261	1179.76	224.463	215.152	38.6575	1005.41	552.483	133.4	44.8367	49.1026	19.9204	1604.06	8.63192	1390.02	316.896	158.92	12.1151	180.921	138.253	18.4854	12.1866	100.903	1196.96	550.851	313.062	117.907	122.286	535.324	110.834	65.7913	275.708
Area: POS_T10_BSA_D2i_1.raw (F129)	24.3211	245.472	27.2453	2388.45	2135.55	32.5321	38.4995	2319.01	167.795	700.31	2604.8	58.8682	12.5596	12.5596	2163.27	354.982	11.1775	168.891	26.0371	1012.54	190.02	190.304	48.3621	1038.5	616.331	101.662	41.5837	59.7319	20.1569	1779.66	8.34209	1182.24	262.151	202.166	12.2621	148.675	109.87	32.6105	9.97615	97.286	962.1	478.126	276.197	85.3484	103.902	450.632	167.878	50.5778	226.442
Area: POS_T10_BSA_D2i_2.raw (F130)	24.286	272.479	27.1067	2643.26	2130.21	42.9381	40.3529	1952.91	151.875	790.497	2760.96	37.4825	7.71311	4.41259	2371.09	336.113	8.18732	154.217	22.3358	997.025	181.587	180.057	59.7892	908.166	346.644	108.727	51.4304	53.8298	22.7277	1717.62	7.7428	1309.85	282.364	152.682	7.58882	175.735	137.563	29.9693	11.5311	105.556	1063.52	499.794	292.194	163.791	103.901	508.546	141.687	52.6282	252.088
Area: POS_T10_BSA_D2i_3.raw (F131)	27.3421	228.298	22.7155	2275.67	1806.9	35.8686	34.9169	1633.79	132.67	632.87	2320.31	63.3255	10.9883	6.31184	2056.05	295.628	8.79085	156.054	29.1467	984.967	152.061	155.816	45.0497	826.975	286.906	78.5581	33.9528	50.7325	17.8806	1501.67	4.58341	1068.3	224.157	122.234	8.29037	139.586	111.783	13.6598	11.7108	92.3428	889.217	457.602	253.66	132.712	85.071	493.879	143.692	44.2189	214.098
Area: POS_T10_BSA_Eto_1.raw (F135)	23.1521	202.791	16.9637	2043.26	1480.5	24.4976	34.2379	1493.66	133.69	619.458	2262.65	47.0708	7.07197	4.05185	1891.37	240.01	8.15423	93.7459	17.3932	867.977	152.041	152.041	27.1732	743.725	247.769	83.5636	33.5377	32.6317	19.4591	1228.92	5.91302	1067.77	174.861	108.673	5.41988	128.986	101.428	11.7727	5.48775	62.7874	720.931	351.445	176.016	80.8931	88.3727	383.424	94.4677	48.7761	189.872
Area: POS_T10_BSA_Eto_2.raw (F136)	24.9306	195.936	20.2316	2270.05	2199.89	29.9462	38.3863	1798.43	145.49	726.038	2638.54	51.1488	10.4913	5.07219	2267.38	286.962	6.90046	147.827	22.4403	1016.7	191.396	184.877	38.7545	962.698	961.971	91.9018	35.2101	37.8093	16.1774	1443.79	8.73369	1258.49	198.929	189.466	6.28281	128.614	118.291	25.5342	7.42658	91.1087	999.374	482.477	220.941	89.6596	96.2351	488.226	104.895	48.0539	218.724
Area: POS_T10_BSA_Eto_3.raw (F137)	28.8132	203.093	18.5839	2308.98	1911.5	27.2234	42.3822	1854.57	143.332	659.436	2379.48	59.9348	9.16257	4.48651	2197.5	267.304	8.36759	123.608	20.8812	962.477	170.834	176.565	22.3007	952.036	951.618	85.7276	34.854	46.4251	13.8326	1535.64	7.17281	1178.41	220.157	130.785	7.16189	135.751	98.8691	27.6742	6.03615	64.0399	917.402	406.246	202.483	126.762	90.0271	411.873	102.815	50.758	193.506
Area: POS_T10_BSA_E_D1and2_i_1.raw (F132)	23.7401	178.106	19.4823	1974.24	1603.93	31.5621	27.3125	1477.34	145.974	645.127	2334.88	52.0437	8.13832	3.78617	1992.45	261.005	7.10853	124.877	22.6936	994.509	157.677	163.044	25.7563	707.149	259.953	85.7615	30.9449	29.9817	13.5465	1524.03	3.60143	1126.77	183.365	114.595	5.58086	128.869	102.335	9.67787	5.83105	72.6342	828.591	371.903	205.616	75.6006	72.9372	281.701	92.3994	44.6366	176.802
Area: POS_T10_BSA_E_D1and2_i_2.raw (F133)	25.8904	177.902	17.1538	2123.42	1668.78	25.6732	30.677	1581.77	131.032	664.359	2277.57	49.8876	8.04435	8.04435	2168.49	273.011	8.30379	136.16	22.0793	1008.46	162.964	162.043	28.5024	820.508	493.172	72.0476	32.2762	30.4188	14.0101	1434.59	3.70743	1169.28	219.112	118.889	7.97055	132.063	99.2945	26.1438	4.77064	78.9782	921.321	388.581	207.018	85.1705	72.8785	303.477	89.8994	46.3185	216.09
Area: POS_T10_BSA_E_D1and2_i_3.raw (F134)	23.7849	196.598	25.5236	2329.38	1956.66	28.8947	34.1101	2335.16	149.204	691.846	2638.85	53.3798	8.39993	4.60305	2222.86	279.161	6.69084	143.203	24.957	1008.64	173.686	173.871	62.7061	1178.88	768.818	74.174	34.4822	32.2788	18.2149	1617.74	5.25012	1294.04	208.703	126.032	4.93911	153.836	107.756	48.7568	6.72727	75.8021	860.942	422.622	236.516	102.176	92.4519	423.343	104.776	56.0506	198.526
Area: POS_T10_BSA_Ciso_1.raw (F111)	23.6813	279.906	21.6379	2698.94	2198.79	32.5094	38.7991	2306.06	169.777	840.289	2957.12	59.2053	10.4673	4.03019	2220.13	383.119	9.54385	165.381	36.3326	1112.28	205.284	166.203	46.5827	994.272	373.789	109.102	50.0394	60.9263	21.7351	1743.64	8.91389	1200.79	295.408	143.478	7.6804	143.291	141.286	21.8717	11.9417	79.6772	1223.84	373.119	303.696	103.015	106.076	633.677	124.33	59.515	328.968
Area: POS_T10_BSA_Ciso_2.raw (F112)	22.2409	257.195	20.3383	2559.48	1909.76	43.3847	44.8629	2274.1	149.162	717.645	2779.86	63.906	16.9511	8.84636	2166.93	321.961	4.7687	147.703	35.0867	1062.27	188.124	186.688	30.1026	1012.61	529.169	113.173	45.2245	53.3946	13.5974	1431.87	3.25384	1136.28	292.065	204.373	8.68538	171.853	129.836	29.7022	9.0196	89.3192	1091.15	437.507	305.441	132.829	103.211	586.014	112.477	59.9801	356.517
Area: POS_T10_BSA_Ciso_3.raw (F113)	24.9262	327.245	17.0258	2959.37	2337.14	42.4354	45.7322	3000.06	182.803	959.074	3256.16	76.5913	19.531	19.531	2463.44	418.154	7.88705	174.618	31.4445	1118.81	225.219	225.612	51.2383	1265.14	1257.85	139.926	57.554	63.4047	23.4304	1962.11	6.27121	1356.99	331.55	55.4684	10.103	180.959	112.722	70.2541	15.3449	106.146	1252.11	472.945	322.802	125.898	134.039	654.578	140.442	66.3722	532.442
Area: POS_T10_BSA_D1and2i_iso_1.raw (F117)	36.3398	311.457	22.648	2964.9	2227.65	47.9394	52.9676	3033.3	166.284	716.865	3095.16	57.3255	31.795	31.795	2396.71	447.426	21.5772	200.668	42.59	1191.28	209.723	214.98	65.2616	1340.31	887.551	122.161	54.9699	66.7316	20.0989	1663.59	8.30249	1420.52	342.636	52.7536	20.8923	182.637	138.678	50.0456	16.028	105.856	1207.3	492.466	317.864	118.256	112.43	655.645	143.062	83.1404	347.406
Area: POS_T10_BSA_D1and2i_iso_2.raw (F118)	38.2114	279.02	19.1576	2552.33	1879.5	44.062	44.2595	2737.8	151.625	689.069	2893.93	50.0488	28.4766	28.4766	2209.74	374.438	17.3563	170.061	36.4284	1254.33	213.642	211.649	27.4128	1168.85	913.185	129.91	44.8749	53.6877	19.2801	1536.43	9.28489	1363.44	388.999	218.529	17.4861	150.991	146.227	47.5075	14.2901	87.0792	1086.35	420.798	273.471	96.2238	100.485	510.495	121.481	76.0664	311.284
Area: POS_T10_BSA_D1and2i_iso_3.raw (F119)	34.0899	326.458	22.934	3007.95	2101.76	57.6601	39.1198	2627.03	157.553	772.663	3308.26	80.9064	35.4705	19.0279	2572.75	422.022	17.499	194.758	38.9707	1168.62	240.588	233.519	42.571	1175.95	1166.96	116.332	59.4247	61.7546	19.6449	1790.13	11.1809	1509.16	342.302	175.25	13.5009	212.712	132.528	27.617	16.6895	89.6982	1320.58	447.027	333.441	118.593	113.803	607.414	130.413	97.5654	340.604
Area: POS_T10_BSA_D1i_iso_1.raw (F123)	41.4698	337.677	27.5604	3526.61	2468.89	50.6818	45.2584	2588.08	189.008	848.159	3613.42	85.3541	37.9142	18.0338	2775.53	488.717	20.5038	212.456	41.5463	1307.54	260.703	202.681	47.522	1154.5	447.775	131.873	63.2159	63.2636	29.0569	1746.88	10.0695	1548.25	359.006	263.459	9.76526	224.12	164.156	24.8699	18.0206	91.7346	1268.04	505.011	315.629	130.189	62.7231	661.496	154.791	72.239	359.933
Area: POS_T10_BSA_D1i_iso_2.raw (F124)	32.2584	308.538	27.0756	2995.62	2249.48	35.6915	57.0105	2310.02	158.634	812.057	3375.41	65.3357	29.8254	17.1363	2467.19	389.485	15.2896	173.91	38.2754	1266.18	204.164	195.394	33.4018	997.21	433.294	106.322	46.814	63.7573	27.7794	1916.22	7.89827	1466.51	338.625	190.562	11.3919	213.838	140.703	22.2723	13.6947	93.7614	1240.17	433.408	347.992	118.534	106.016	504.869	119.444	73.8519	361.424
Area: POS_T10_BSA_D1i_iso_3.raw (F125)	30.8985	307.838	23.2811	2953.46	2050.23	48.8761	46.3898	2809.27	156.871	793.99	2944.47	51.6295	22.6542	10.7124	2418.36	377.331	14.687	175.054	33.5087	1205.48	219.851	220.885	35.7939	1214.48	1211.89	114.748	47.2816	34.5861	20.386	1770.54	5.09851	1387.91	312.284	59.4904	8.38573	171.321	133.057	35.1105	15.0269	137.922	1164.35	403.156	288.903	107.427	101.922	535.21	122.813	70.8112	315.049
Area: POS_T10_BSA_D2_iso_1.raw (F126)	27.9897	320.923	25.3166	3192.23	2304.29	44.5567	51.069	3475	207.506	942.142	3461.75	70.3629	22.2765	22.2765	2665.69	461.906	11.0572	179.749	48.4454	1108.32	251.047	247.071	67.7871	1448.3	1089.39	150.918	61.5195	55.2809	27.0075	1842.9	9.39092	1552.22	491.62	225.144	9.25598	179.173	188.046	77.5072	15.0877	102.672	1295.11	507.011	367.093	126.569	130.96	660.675	143.942	76.7567	404.94
Area: POS_T10_BSA_D2_iso_2.raw (F127)	27.3213	256.871	16.86	2796.42	2077.65	31.9976	41.1942	2260.02	151.423	759.265	3072.42	60.9804	15.9007	15.9007	2244.39	394.614	6.85563	154.447	35.7651	1115.43	199.747	203.37	45.8426	978.045	983.238	129.118	56.9444	62.2328	15.9855	1586.76	8.82631	1301.09	292.633	53.1443	11.7464	171.46	150.417	34.3479	12.5913	88.0555	1123.54	425.065	313.047	105.284	126.373	625.954	118.261	60.7256	376.022
Area: POS_T10_BSA_D2_iso_3.raw (F128)	26.5583	273.771	20.2282	3069.8	2033.49	37.2808	46.3336	2489.32	176.96	833.86	3149.89	60.9867	16.0751	7.58897	2470.51	411.565	9.2987	156.712	35.3653	1131.32	202.752	184.244	39.4617	1051.36	424.967	111.464	54.3496	42.0036	20.3576	1670.83	3.38725	1318.61	327.866	57.5155	7.55518	207.234	149.046	21.4479	13.8219	95.5554	1175.37	446.925	324.379	105.462	127.675	599.925	115.887	61.2991	354.988
Area: POS_T10_ATGLi_1.raw (F99)	21.7926	258.445	26.001	2856.11	2280.41	40.3913	45.9724	2402.48	155.277	892.731	3023.77	52.8709	7.97497	7.97497	2511.32	278.025	5.47407	159.688	24.7892	1012.26	164.689	190.199	56.4394	1134.92	1127.29	95.4938	42.6724	46.109	22.8079	1958.05	5.88704	1312.62	308.474	181.91	10.4992	164.107	130.217	34.8213	10.8205	108.658	1192.83	553.245	295.498	100.899	99.546	491.684	122.54	40.4066	235.877
Area: POS_T10_ATGLi_2.raw (F100)	19.9928	225.611	18.8752	2385.18	2157.78	26.3699	40.0305	1588.32	143.138	856.066	2754.18	62.3899	9.93817	5.09882	2188.67	289.516	6.78079	140.409	25.3919	1054.91	180.896	167.623	26.4709	779.352	261.656	74.9854	37.4975	44.8181	23.3966	1706.21	10.2956	1161.48	293.919	184.593	8.10877	143.371	124.128	12.91	12.102	73.9174	1043.42	464.12	274.781	102.568	96.1386	519.675	114.084	161.599	200.376
Area: POS_T10_ATGLi_3.raw (F101)	25.8018	232.831	23.7835	2492.77	2063.55	34.5204	41.534	2106.46	154.553	843.451	2845.53	55.8538	9.08026	9.08026	2274.15	292.985	6.99333	145.945	24.9817	1073.14	186.465	188.058	54.3764	984.84	992.112	112.224	38.2586	38.8501	22.2873	1726.71	7.48327	1254.05	250.591	186.571	11.9536	113.155	113.829	29.222	10.2247	87.2938	978.828	536.35	285.827	104.455	106.353	465.295	65.3013	44.4925	191.07
Area: POS_T10_A_D1and2i_1.raw (F96)	29.8363	189.235	23.8868	2100.94	1777.63	27.8196	37.7436	1628.28	135.868	629.405	2268.61	45.3328	7.47353	7.47353	1982.46	249.301	8.84579	121.069	21.6448	957.267	166.999	167.359	27.39	763.098	759.466	77.4227	32.5822	37.8517	14.5959	1377.03	5.7581	1115.67	188.462	173.083	7.8395	123.528	96.0013	23.2745	11.2676	71.8677	858.604	391.885	253.089	74.658	79.1066	273.735	94.789	49.7975	156.337
Area: POS_T10_A_D1and2i_2.raw (F97)	28.739	203.871	24.4479	2033.97	1682.42	24.8755	34.2671	1548.74	120.105	682.403	2407.78	50.2489	8.8777	4.29618	2030.92	237.176	8.26236	121.848	21.995	986.216	120.458	156.688	43.1125	743.681	737.969	93.1998	31.943	35.2916	17.0315	1446.6	4.67465	1149.47	176.078	173.209	8.26677	128.263	115.607	24.6488	8.25822	111.439	804.143	398.806	252.006	76.9219	77.3725	296.284	95.1775	43.4816	180.045
Area: POS_T10_A_D1and2i_3.raw (F98)	25.5873	178.115	19.8267	1848.5	1573.61	25.1851	25.3032	1280.31	111.332	600.031	2086.83	42.0376	7.97066	4.68007	1721.9	232.817	10.2692	152.966	21.8725	887.542	143.299	143.299	25.2884	608.5	195.912	71.4481	26.8941	32.1668	14.09	1145.11	2.53725	948.406	183.15	109.824	5.67133	137.675	78.6675	12.672	7.65159	56.7342	745.477	333.112	213.592	67.436	67.9739	266.081	73.1172	46.8812	163.464
Area: POS_T10_C_1.raw (F138)	22.8031	182.998	22.9104	2335.61	2113.84	35.0469	35.4233	1085.53	161.082	747.054	2806.71	72.8897	4.44163	4.44163	2102.16	244.442	5.14014	144.49	33.132	927.047	164.185	167.562	43.8648	572.713	575.011	90.3958	37.8332	37.3945	25.7765	1551.94	6.66621	1137.88	205.622	179.249	7.22621	149.187	131.253	6.20974	9.42212	91.7484	882.655	476.812	356.93	83.715	88.8299	306.036	106.4	133.218	228.204
Area: POS_T10_C_2.raw (F139)	23.4223	196.367	25.5019	2578.33	2149.77	31.3035	40.0225	1407.68	180.542	782.773	3072.41	59.0914	7.78945	7.78945	2355.53	291.112	4.85085	153.202	37.1072	1047.61	180.252	195.994	38.1729	701.35	708.931	99.3689	39.5114	43.3627	26.2588	1583.15	8.14193	1253.03	268.608	206.106	11.0239	171.826	123.616	4.27627	12.0739	94.0416	985.1	465.402	382.162	91.1064	96.5714	385.178	111.247	49.8509	222.584
Area: POS_T10_C_3.raw (F140)	22.4485	204.159	26.52	2664.96	2190.27	29.7233	45.0447	1224.7	176.235	833.944	3164.98	81.4266	6.06773	6.06773	2412.53	323.283	5.2964	166.83	34.2419	1082.42	198.996	210.309	37.5723	663.419	661.542	83.8353	48.252	39.4081	32.615	1672.34	4.6003	1270.01	308.952	215.045	10.3612	181.323	133.538	22.0824	13.8127	120.618	1002.11	455.346	448.286	97.0147	107.574	374.07	122.534	147.846	234.509
Area: POS_T10_D1and2i_1.raw (F144)	29.394	171.817	25.9738	2092.44	1780.44	28.4843	35.2451	1353.64	151.206	654.395	2515.92	41.4431	8.35309	8.35309	1934.35	269.517	9.19458	39.0119	26.8947	971.728	152.804	163.847	32.2186	681.031	280.187	75.3918	40.637	32.7946	24.2848	1427.72	6.28757	1167.6	230.188	188.921	7.67983	164.038	99.313	8.64321	1.09108	73.8052	825.773	377.637	287.843	71.0505	89.9542	319.458	99.0783	51.1657	177.734
Area: POS_T10_D1and2i_2.raw (F145)	25.9207	201.605	29.153	2193.65	1914.18	31.3468	36.1938	1445.03	158.191	680.161	2919.38	49.9351	7.43159	4.94991	2143.62	259.041	11.0557	147.409	27.103	993.205	89.6787	171.552	28.2212	736.28	399.643	93.9225	33.3595	31.9878	22.0348	1465.49	9.16074	1342.72	210.753	200.6	3.34528	151.863	113.518	19.6808	10.6194	79.828	883.117	405.826	298.109	80.5148	85.3526	362.905	96.7437	57.9109	206.32
Area: POS_T10_D1and2i_3.raw (F146)	31.9489	202.178	27.6845	2442.86	2078.63	35.8374	38.7087	1455.29	165.188	688.331	2766.8	65.84	12.7332	16.3529	2245.74	287.557	11.7389	175.78	33.6349	1024.66	187.979	192.139	44.8822	728.5	347.566	70.9568	34.3904	24.1669	20.6744	1646.06	10.9613	1304.64	288.461	217.993	13.251	179.719	111.456	28.8918	11.4269	59.3243	931.798	468.447	344.004	79.1545	86.3313	365.182	107.579	60.5593	212.764
Area: POS_T10_D1i_1.raw (F150)	27.6599	209.268	26.8597	2544.75	2092.8	32.3812	37.3489	1150.24	166.899	843.656	2683.27	65.5332	6.35306	7.28007	2358.98	270.608	5.63539	160.892	19.0966	1021.8	193.349	203.941	50.7255	625.836	628.225	90.6892	38.4093	37.3909	32.7124	1612.03	8.48818	1243.97	209.081	133.082	10.0017	160.521	132.372	8.75309	14.8406	91.3469	919.774	454.193	409.833	92.6725	89.3039	341.672	105.419	48.1644	237.227
Area: POS_T10_D1i_2.raw (F151)	31.2116	186.29	25.8677	2524.56	2072.79	36.555	37.5334	1165.85	140.834	761.866	2870.72	68.9953	7.75982	7.21947	2147.03	282.088	7.80947	134.216	20.7274	1012.4	189.654	187.964	47.5692	591.759	370.623	102.8	38.5133	33.0815	18.6467	1660.65	7.65149	1238.43	219.999	134.238	8.83247	164.347	121.635	5.795	10.2927	83.1653	976.203	476.408	370.92	82.3681	92.0563	327.352	105.705	48.8277	254.124
Area: POS_T10_D1i_3.raw (F152)	31.3095	188.605	22.8317	2408.77	2177.01	32.2981	37.4775	1361.57	160.119	723.984	2812.69	60.7456	9.67224	10.155	2057.82	312.219	8.4746	154.716	31.9183	1003.53	178.588	183.916	47.9832	668.556	671.185	95.9453	43.6901	34.4035	22.5151	1492.62	5.42573	1181.56	214.809	191.363	8.47263	138.254	129.553	43.5596	13.2732	71.5002	1026.33	446.759	345.81	85.0656	91.04	369.473	104.533	42.5608	221.99
Area: POS_T10_D2i_1.raw (F159)	24.9941	200.782	22.4871	2336.78	2079.5	35.4798	39.6639	1665.53	153.553	758.049	2669.82	56.9283	8.5951	8.5951	2107.73	266.606	6.19104	93.4592	30.2346	977.662	171.987	178.67	54.9826	850.995	857.25	100.212	38.0047	41.5596	26.3645	1516.49	5.29625	1196.6	270.422	196.084	8.89701	126.352	116.235	38.9105	10.6689	83.5812	915.883	459.216	353.477	88.0983	91.8412	447.681	101.656	39.8926	224.906
Area: POS_T10_D2i_2.raw (F160)	22.5885	203.461	20.1947	2222.78	2011.74	27.0855	33.8807	1182.84	144.23	703.201	2628.81	38.5773	6.19053	6.19053	2026.77	253.464	3.22912	131.282	23.2227	951.782	157.82	159.872	37.7701	623.635	623.635	75.8479	38.3946	36.4501	19.8343	1432.91	5.16564	1115.66	228.081	189.592	8.67848	127.688	104.817	17.3717	9.50594	105.733	848.221	438.153	286.982	89.1766	87.8449	366.246	93.9772	42.0721	212.222
Area: POS_T10_D2i_3.raw (F161)	24.6163	209.503	22.094	2274.77	2032.4	32.7464	27.4476	1268.62	151.253	730.006	2486.19	59.2571	7.13235	7.13235	2155.54	266.691	5.44095	156.973	32.1486	980.72	178.113	178.94	41.6815	648.213	648.213	78.458	42.7622	42.0924	21.9235	1552.45	4.19761	1184.68	230.29	202.907	8.39469	158.939	130.507	18.9692	9.98522	91.8727	865.327	494.967	344.779	89.9143	94.4103	366.852	111.233	166.7	208.956
Area: POS_T10_Eto_1.raw (F165)	28.115	200.504	19.3091	2329.9	1960.59	28.3933	32.5412	1319.78	142.701	713.36	2730.95	46.0881	8.2632	4.81755	2055.82	253.652	7.67228	126.377	21.8898	976.841	173.136	176.25	42.8665	588.575	327.325	69.7192	36.8202	31.2871	14.062	1313.65	3.16934	1110.33	177.992	113.243	6.27855	169.021	105.903	9.32464	4.96509	66.7622	917.513	406.158	234.43	76.2059	78.0654	259.002	99.6052	46.5014	169.939
Area: POS_T10_Eto_2.raw (F166)	28.4692	211.353	21.7716	2390.08	1810.18	24.2873	37.8848	1613.8	142.322	726.95	2619.04	59.4713	7.85488	4.70107	2021.15	286.126	7.31824	122.334	23.697	1059.74	172.331	171.33	13.6091	724.312	314.638	96.2868	36.0776	33.0859	13.0319	1450.87	6.50186	1117.58	206.602	182.697	4.54691	169.264	100.254	9.76462	3.30538	76.7482	915.336	385.807	232.057	131.781	82.8487	336.199	95.645	249.369	172.474
Area: POS_T10_Eto_3.raw (F167)	34.6954	260.476	26.4156	2724.36	2275.94	38.8805	43.5497	2062.97	173.504	857.212	3157.02	66.5274	8.43577	8.43577	2422.92	316.16	10.3588	172.818	26.2481	1087.98	211.86	195.224	47.0014	921.398	924.091	85.072	41.1377	40.861	23.602	1680.34	7.09713	1326.8	254.269	224.254	10.7621	181.23	127.801	39.9406	5.71147	81.3205	1082.67	475.9	272.062	84.6741	104.075	365.741	121.682	64.803	229.083
Area: POS_T10_E_D1and2_i_1.raw (F162)	33.3905	223.879	23.1198	2496.69	2075.6	27.0286	42.3514	1500.56	161.293	773.619	2918.6	60.7303	12.5048	6.73622	2145.46	326.897	12.4022	147.76	26.6457	1050.3	198.596	190.096	49.6423	675.048	672.768	78.1966	39.8245	37.3622	17.0196	1744.91	3.95771	1271.37	282.831	201.432	11.7702	176.741	105.617	13.8329	6.79399	81.0483	1000.11	370.546	255.072	82.4965	68.4754	310.646	109.211	57.976	208.232
Area: POS_T10_E_D1and2_i_2.raw (F163)	29.8732	234.651	27.9232	2344.36	1801.28	29.3146	36.6449	1814.83	147.832	782.369	2805.22	66.6132	11.1792	11.1792	2089.92	293.037	11.2471	133.187	25.7686	1122.14	196.028	196.13	56.7167	802.86	809.614	103.421	37.8859	26.9494	16.7917	1630.79	3.15388	1217.4	201.554	227.31	11.3948	161.723	105.817	26.3877	5.22401	77.887	947.316	347.618	254.53	81.3363	84.0804	306.446	97.3686	55.158	214.893
Area: POS_T10_E_D1and2_i_3.raw (F164)	35.5028	222.139	21.5182	2316.53	1900.01	28.7396	35.4358	1906	150.872	726.827	2654.98	36.4344	10.468	5.38951	2051.29	313.773	13.2597	140.652	22.0961	999.402	187.204	187.038	36.8005	883.197	462.923	85.9557	34.9564	33.8572	17.8415	1505.18	7.05965	1251.92	223.068	196.69	6.85865	124.944	107.029	33.4383	7.02525	76.3727	919.454	391.824	226.258	64.7765	82.4544	360.271	102.71	54.0216	193.988
Area: POS_T10_Ciso_1.raw (F141)	24.1505	202.206	14.6538	2670.26	1931.09	35.2399	39.5363	1537.15	150.679	818.746	3087.03	47.9643	11.2404	6.72049	1991.93	323.355	7.1324	138.09	30.1489	1084.63	174.717	176.981	36.8628	610.127	408.965	112.091	47.8977	40.2908	16.8592	1553.62	5.91953	1097.01	302.139	203.991	3.74756	180.484	130.935	20.8211	9.13851	67.9146	1054.27	386.252	326.217	82.7454	97.0616	383.283	109.552	53.7557	263.635
Area: POS_T10_Ciso_2.raw (F142)	19.9325	252.151	17.2993	3018.67	2220.87	31.6148	42.4562	2140.01	156.416	877.47	3176.46	54.3259	13.3503	9.00517	2291.67	358.873	7.89674	160.359	32.4376	1107.76	198.586	197.145	49.7097	886.337	424.573	99.1615	47.8465	46.1608	18.4937	1778.27	10.9468	1166.48	272.432	217.877	11.8663	147.978	138.094	25.9206	11.0572	66.1192	1173.46	400.374	357.766	99.2935	100.409	425.929	107.35	57.6664	317.649
Area: POS_T10_Ciso_3.raw (F143)	25.6936	219.812	22.6456	2781.34	2234.71	34.3508	45.6844	2314.48	166.299	803.244	3251.15	64.7095	16.1771	16.1771	2097.17	370.401	8.62013	157.199	32.3151	1035.38	181.437	184.718	34.6065	917.594	916.559	100.228	50.7429	40.5021	21.8882	1829.34	4.24635	1162.47	288.03	237.438	5.5755	126.643	136.972	36.3779	11.1466	73.5118	1091.75	451.409	359.579	94.3853	109.912	464.316	117.072	54.0308	272.206
Area: POS_T10_D1and2i_iso_1.raw (F147)	31.5457	246.351	18.2156	2383.37	1479.02	31.1503	38.0328	1830.26	137.57	645.042	2794.31	33.6771	17.366	17.366	1904.53	301.707	11.9672	129.479	28.8186	977.217	173.82	169.711	41.0572	759.67	759.338	68.5076	42.4936	44.7418	17.5128	1505.17	4.89384	1131.92	219.954	237.107	9.36719	140.862	105.86	31.3514	10.2359	69.0276	864.3	324.554	294.511	89.23	99.5897	384.278	101.932	59.2586	197.375
Area: POS_T10_D1and2i_iso_2.raw (F148)	37.9387	274.112	20.1408	2788.72	1849.08	31.1429	34.4323	2137.63	152.14	756.717	2843.56	60.2515	22.4602	22.4602	2183.34	333.593	15.2786	159.108	30.2999	1081.66	185.351	182.358	53.4193	841.207	846.068	102.97	47.0984	43.5097	15.4881	1639.6	4.07756	1167.14	247.583	228.583	11.4598	140.518	119.697	68.1283	14.389	91.0328	1002.97	410.98	327.882	96.9143	94.2063	411.136	107.888	49.3238	213.422
Area: POS_T10_D1and2i_iso_3.raw (F149)	33.8304	275.924	16.7175	2287.03	1740.2	23.7141	36.731	1612.09	146.703	689.894	2605.1	46.0015	18.6386	10.3102	1826.27	307.178	15.161	136.172	26.5943	995.238	165.95	171.33	43.7941	654.1	358.885	71.4841	35.1858	41.6413	15.5182	1322.8	5.01894	1053.73	265.464	204.853	9.72327	189.36	98.1014	20.2833	14.9886	76.0801	872.203	364.924	279.747	77.1936	80.1882	334.86	95.6348	53.7397	232.883
Area: POS_T10_D1i_iso_1.raw (F153)	37.0124	259.009	18.5201	2648.72	1682.14	30.6191	38.1031	1870.16	153.758	769.539	3028.86	60.5687	16.096	9.43618	2179.32	340.603	13.3673	125.842	34.1217	1089.26	185.948	186.815	66.0948	777.193	815.32	106.852	40.4041	39.6655	13.8432	1615.65	9.32606	1224.05	240.691	158.578	9.41023	166.19	151.437	10.6732	12.8076	85.6734	1093.27	378.992	308.513	96.9784	95.7758	423.486	112.773	86.6037	235.855
Area: POS_T10_D1i_iso_2.raw (F154)	37.1921	222.198	17.0381	2837.82	1992.82	29.38	44.3854	1760.31	156.545	730.766	3151.68	56.2083	17.4497	17.4497	2286.62	340.018	14.8402	139.835	30.2637	1148.93	182.054	187.137	36.7373	729.904	420.684	100.006	43.1877	43.8386	17.3851	1580.35	9.24955	1217.39	317.576	259.584	10.7418	128.399	135.501	14.3605	16.5056	64.1918	1013.09	435.446	331.284	95.7899	95.2384	410.475	117.702	58.5928	253.085
Area: POS_T10_D1i_iso_3.raw (F155)	38.2992	254.996	17.4305	2470.5	1758.31	32.1422	43.1692	1980.05	154.073	739.655	2936.53	63.7364	21.2084	21.2084	2071.88	292.045	15.8244	140.854	29.5733	1106.87	176.507	181.362	31.4139	824.138	825.19	110.268	43.0954	42.3337	17.9529	1498.77	3.63599	1169.72	229.62	187.311	17.019	157.766	110.029	26.9116	14.1931	75.3156	993.904	417.998	317.729	28.1548	97.1692	426.092	103.459	60.0817	219.293
Area: POS_T10_D2_iso_1.raw (F156)	24.7583	258.113	17.8841	2853.54	2089.47	39.2017	42.8056	2240.63	151.449	887.974	3308.64	62.8547	13.6417	7.78063	2192.78	327.458	8.14005	146.012	35.5809	1089.4	183.792	193.524	35.4996	926.881	609.582	112.718	45.5755	52.3042	21.7951	1887.17	6.52976	1207.05	276.057	245.554	10.7508	133.469	140.111	39.4031	13.6644	33.2232	1074.03	445.018	345.89	105.755	107.855	501.772	113.602	56.159	303.939
Area: POS_T10_D2_iso_2.raw (F157)	33.2382	247.371	22.7871	3109.79	2268.26	36.3032	47.1576	2038.49	174.679	965.232	3482.88	51.575	16.5603	16.5603	2377.41	376.873	11.752	171.246	33.6728	1184.04	208.801	210.022	41.8003	851.74	386.982	113.743	49.9062	47.0877	22.8658	2119.26	5.52935	1346.3	299.173	191.179	7.78048	200.517	139.921	31.9335	5.41673	144.197	1250.5	483.255	417.488	103.165	111.675	557.938	127.128	61.8797	306.382
Area: POS_T10_D2_iso_3.raw (F158)	25.5828	245.985	18.5913	2847.12	2145.1	31.6117	45.2068	1924.27	147.672	820.05	3024.13	49.6694	12.1171	12.1171	2169.19	361.148	8.95775	168.036	35.9152	1079.38	192.232	191.01	47.0377	808.511	457.441	119.265	47.4004	51.7265	21.1851	1675.15	8.82063	1152.39	278.5	169.79	10.0005	194.834	124.303	9.98822	13.3537	75.964	1099.48	423.985	322.923	93.5295	102.623	589.78	126.02	54.0277	318.864
[truncated: 84 more columns]

[truncated: 2 more sheets: PE-O_pmoles, SM_pmoles]
